# Supplementary material for: (Acetyl­acetonato-κ2 O,O′)bis­[2-(naphth[1,2-d][1,3]oxazol-2-yl)phenyl-κ2 C 1,N]iridium(III)
Source: Acta Crystallogr Sect E Struct Rep Online. 2011 Aug 27;67(Pt 9):m1305. doi: 10.1107/S1600536811034222 (PMC3200896; doi:10.1107/S1600536811034222)
Supplement: Supplementary file 1 [file e-67-m1305-sup1.cif]

##############################################################################
#                                                                            #
# This CIF contains the data in a paper accepted for publication in          #
# Acta Crystallographica Section E. It conforms to the requirements of       #
# Notes for Authors for Acta Crystallographica Section E, and has been       #
# peer reviewed under the auspices of the IUCr Commission on Journals.       #
#                                                                            #
# Full details of the Crystallographic Information File format               #
# are given in the paper "The Crystallographic Information File (CIF):       #
# a New Standard Archive File for Crystallography" by S. R. Hall, F. H.      #
# Allen and I. D. Brown [Acta Cryst. (1991), A47, 655-685].                  #
#                                                                            #
# The current version of the core CIF dictionary is obtainable from          #
# ftp://ftp.iucr.org/pub/cif_core.dic.                                       #
#                                                                            #
# Software is freely available for graphical display of the structure(s)     #
# in this CIF. For information consult the CIF software page                 #
# http://www.iucr.org/resources/cif/software.                                #
#                                                                            #
# This file may be used for bona fide research purposes within the           #
# scientific community so long as proper attribution is given to the journal # 
# article from which it was obtained.                                        #
#                                                                            #
##############################################################################
data_global
_audit_creation_method     'SHELXL-97'
_journal_data_validation_number     ?
_journal_date_recd_electronic     2011-08-13
_journal_date_accepted     2011-08-20
_journal_name_full     'Acta Crystallographica, Section E'
_journal_year     2011
_journal_volume     67
_journal_issue      9
_journal_page_first     m1305
_journal_page_last     m1305
_journal_paper_category     QM
_journal_coeditor_code     SI2371
_publ_contact_author_name     'Guo Jie Yin'
_publ_contact_author_address
;Department of environment engineering and Chemistry
 Luoyang Institute of Science and Technology
471023, Luoyang
People's Republic of China
;
_publ_contact_author_email     'yinguojie000000@yahoo.com.cn'
_publ_contact_author_fax     '86 0371 67763390'
_publ_contact_author_phone     '86 0379 65599920'
_publ_section_title
;\
(Acetylacetonato-\k^2^<i>O</i>,<i>O</i>')bis[2-(naphth[1,2-<i>d</i>][1,3]\
oxazol-2-yl)phenyl-\k^2^<i>C</i>^1^,<i>N</i>]iridium(III)
;
loop_
    _publ_author_name
    _publ_author_footnote
    _publ_author_address
    'Guojie Yin' ?
;     Department of environment engineering and Chemistry
      Luoyang Institute of Science and Technology
      471023, Luoyang
      People's Republic of China
;
_publ_section_synopsis     .
data_I
_audit_creation_method     SHELXL-97
_chemical_name_systematic
;
(Acetylacetonato-\k^2^<i>O</i>,<i>O</i>')bis[2-(naphth[1,2-
<i>d</i>][1,3]oxazol-2-yl)phenyl-\k^2^<i>C</i>^1^,<i>N</i>]iridium(III)
;
_chemical_name_common     ?
_chemical_formula_moiety     'C39 H27 Ir N2 O4'
_chemical_formula_sum     'C39 H27 Ir N2 O4'
_chemical_formula_iupac     '[Ir (C17 H10 N O)2 (C5 H7 O2)]'
_chemical_formula_weight     779.83
_chemical_melting_point     ?
_symmetry_cell_setting     monoclinic
_symmetry_space_group_name_H-M     C2/c
loop_
    _symmetry_equiv_pos_as_xyz
    'x, y, z'
    '-x, y, -z+1/2'
    'x+1/2, y+1/2, z'
    '-x+1/2, y+1/2, -z+1/2'
    '-x, -y, -z'
    'x, -y, z-1/2'
    '-x+1/2, -y+1/2, -z'
    'x+1/2, -y+1/2, z-1/2'
_cell_length_a     16.640(3)
_cell_length_b     17.384(3)
_cell_length_c     21.461(4)
_cell_angle_alpha     90.00
_cell_angle_beta     95.026(2)
_cell_angle_gamma     90.00
_cell_volume     6184.3(19)
_cell_formula_units_Z     8
_cell_measurement_reflns_used     198
_cell_measurement_theta_min     2.5
_cell_measurement_theta_max     26.0
_cell_measurement_temperature     273(2)
_exptl_crystal_description     prismatic
_exptl_crystal_colour     yellow
_exptl_crystal_size_max     0.30
_exptl_crystal_size_mid     0.20
_exptl_crystal_size_min     0.20
_exptl_crystal_density_diffrn     1.675
_exptl_crystal_density_meas     ?
_exptl_crystal_density_method     'not measured'
_exptl_crystal_F_000     3072
_exptl_absorpt_coefficient_mu     4.364
_exptl_absorpt_correction_type     multi-scan
_exptl_absorpt_process_details     '(SADABS; Sheldrick, 2004)'
_exptl_absorpt_correction_T_min     0.3543
_exptl_absorpt_correction_T_max     0.4757
_exptl_special_details     ?
_diffrn_ambient_temperature     273(2)
_diffrn_radiation_type     MoK\a
_diffrn_radiation_wavelength     0.71073
_diffrn_radiation_source     'fine-focus sealed tube'
_diffrn_radiation_monochromator     graphite
_diffrn_measurement_device_type     'Bruker SMART CCD area-detector'
_diffrn_measurement_method     'phi and omega scans'
_diffrn_detector_area_resol_mean     ?
_diffrn_reflns_number     28178
_diffrn_reflns_av_R_equivalents     0.0305
_diffrn_reflns_av_sigmaI/netI     0.0300
_diffrn_reflns_theta_min     2.34
_diffrn_reflns_theta_max     28.21
_diffrn_reflns_theta_full     28.21
_diffrn_measured_fraction_theta_max     0.992
_diffrn_measured_fraction_theta_full     0.992
_diffrn_reflns_limit_h_min     -22
_diffrn_reflns_limit_h_max     22
_diffrn_reflns_limit_k_min     -23
_diffrn_reflns_limit_k_max     22
_diffrn_reflns_limit_l_min     -28
_diffrn_reflns_limit_l_max     28
_diffrn_standards_number     0
_diffrn_standards_interval_count     ?
_diffrn_standards_interval_time     ?
_diffrn_standards_decay_%     ?
_refine_special_details
;
Refinement of <i>F</i>^2^ against ALL reflections. The weighted <i>R</i>-factor
<i>wR</i> and goodness of fit <i>S</i> are based on <i>F</i>^2^, conventional
<i>R</i>-factors <i>R</i> are based on <i>F</i>, with <i>F</i> set to zero for
negative <i>F</i>^2^. The threshold expression of <i>F</i>^2^ >
\s(<i>F</i>^2^) is used only for calculating <i>R</i>-factors(gt) <i>etc</i>.
and is not relevant to the choice of reflections for refinement.
<i>R</i>-factors based on <i>F</i>^2^ are statistically about twice as large
as those based on <i>F</i>, and <i>R</i>- factors based on ALL data will be
even larger.
;
_reflns_number_total     7558
_reflns_number_gt     6091
_reflns_threshold_expression     >2sigma(I)
_refine_ls_structure_factor_coef     Fsqd
_refine_ls_matrix_type     full
_refine_ls_R_factor_all     0.0361
_refine_ls_R_factor_gt     0.0233
_refine_ls_wR_factor_gt     0.0468
_refine_ls_wR_factor_ref     0.0506
_refine_ls_goodness_of_fit_ref     1.009
_refine_ls_restrained_S_all     1.009
_refine_ls_number_reflns     7558
_refine_ls_number_parameters     415
_refine_ls_number_restraints     0
_refine_ls_hydrogen_treatment     constr
_refine_ls_weighting_scheme     calc
_refine_ls_weighting_details
         'calc w=1/[\s^2^(Fo^2^)+(0.0233P)^2^+0.6500P] where P=(Fo^2^+2Fc^2^)/3'
_atom_sites_solution_hydrogens     geom
_atom_sites_solution_primary     direct
_atom_sites_solution_secondary     difmap
_refine_ls_shift/su_max     0.003
_refine_ls_shift/su_mean     0.000
_refine_diff_density_max     0.555
_refine_diff_density_min     -0.314
_refine_ls_extinction_method     none
_refine_ls_extinction_coef     ?
loop_
    _atom_type_symbol
    _atom_type_description
    _atom_type_scat_dispersion_real
    _atom_type_scat_dispersion_imag
    _atom_type_scat_source
    'C' 'C' 0.0033 0.0016
                         'International Tables Vol C Tables 4.2.6.8 and 6.1.1.4'
    'H' 'H' 0.0000 0.0000
                         'International Tables Vol C Tables 4.2.6.8 and 6.1.1.4'
    'N' 'N' 0.0061 0.0033
                         'International Tables Vol C Tables 4.2.6.8 and 6.1.1.4'
    'O' 'O' 0.0106 0.0060
                         'International Tables Vol C Tables 4.2.6.8 and 6.1.1.4'
    'Ir' 'Ir' -1.4442 7.9887
                         'International Tables Vol C Tables 4.2.6.8 and 6.1.1.4'
_computing_data_collection     'SMART (Bruker 2001)'
_computing_cell_refinement     'SAINT (Bruker 2001)'
_computing_data_reduction     'SAINT (Bruker 2001)'
_computing_structure_solution     'SHELXS97 (Sheldrick, 2008)'
_computing_structure_refinement     'SHELXL97 (Sheldrick, 2008)'
_computing_molecular_graphics     'SHELXTL (Sheldrick, 2008)'
_computing_publication_material     'SHELXL97 (Sheldrick, 2008)'
loop_
    _atom_site_type_symbol
    _atom_site_label
    _atom_site_fract_x
    _atom_site_fract_y
    _atom_site_fract_z
    _atom_site_U_iso_or_equiv
    _atom_site_adp_type
    _atom_site_calc_flag
    _atom_site_refinement_flags
    _atom_site_occupancy
    _atom_site_symmetry_multiplicity
    _atom_site_disorder_assembly
    _atom_site_disorder_group
    Ir Ir1 0.197297(6) 0.080046(6) 0.624868(4) 0.03071(4) Uani d . 1 1 . .
    C C1 0.11803(17) 0.16584(16) 0.60964(13) 0.0388(6) Uani d . 1 1 . .
    O O1 0.18897(14) 0.19239(12) 0.45599(10) 0.0566(6) Uani d . 1 1 . .
    N N1 0.21509(14) 0.10506(14) 0.53177(10) 0.0375(5) Uani d . 1 1 . .
    N N2 0.16297(13) 0.05731(12) 0.71327(10) 0.0325(5) Uani d . 1 1 . .
    C C2 0.0616(2) 0.19443(19) 0.64860(17) 0.0565(9) Uani d . 1 1 . .
    H H2A 0.0531 0.1682 0.6852 0.068 Uiso calc R 1 1 . .
    O O2 0.09828(12) -0.02524(11) 0.77095(8) 0.0434(5) Uani d . 1 1 . .
    C C3 0.0187(2) 0.2604(2) 0.6338(2) 0.0770(11) Uani d . 1 1 . .
    H H3A -0.0175 0.2785 0.6610 0.092 Uiso calc R 1 1 . .
    O O3 0.29032(12) 0.16332(11) 0.64681(9) 0.0441(5) Uani d . 1 1 . .
    C C4 0.0280(2) 0.3008(2) 0.5787(2) 0.0773(12) Uani d . 1 1 . .
    H H4A -0.0010 0.3457 0.5698 0.093 Uiso calc R 1 1 . .
    O O4 0.28637(11) -0.00711(11) 0.64615(9) 0.0416(5) Uani d . 1 1 . .
    C C5 0.0802(2) 0.27381(19) 0.53807(17) 0.0624(10) Uani d . 1 1 . .
    H H5A 0.0864 0.2995 0.5008 0.075 Uiso calc R 1 1 . .
    C C6 0.12409(18) 0.20665(16) 0.55357(14) 0.0448(7) Uani d . 1 1 . .
    C C7 0.17719(18) 0.16926(16) 0.51483(13) 0.0419(7) Uani d . 1 1 . .
    C C8 0.2376(2) 0.1358(2) 0.43351(14) 0.0529(8) Uani d . 1 1 . .
    C C9 0.2651(3) 0.1344(3) 0.37428(16) 0.0720(11) Uani d . 1 1 . .
    H H9A 0.2533 0.1736 0.3454 0.086 Uiso calc R 1 1 . .
    C C10 0.3104(3) 0.0726(3) 0.36111(17) 0.0795(14) Uani d . 1 1 . .
    H H10A 0.3304 0.0696 0.3221 0.095 Uiso calc R 1 1 . .
    C C11 0.3284(2) 0.0119(2) 0.40499(16) 0.0637(10) Uani d . 1 1 . .
    C C12 0.3728(3) -0.0527(3) 0.3898(2) 0.0865(13) Uani d . 1 1 . .
    H H12A 0.3926 -0.0551 0.3506 0.104 Uiso calc R 1 1 . .
    C C13 0.3878(3) -0.1112(3) 0.4295(2) 0.0875(13) Uani d . 1 1 . .
    H H13A 0.4182 -0.1529 0.4180 0.105 Uiso calc R 1 1 . .
    C C14 0.3575(2) -0.1100(2) 0.48947(18) 0.0706(10) Uani d . 1 1 . .
    H H14A 0.3668 -0.1514 0.5166 0.085 Uiso calc R 1 1 . .
    C C15 0.31459(19) -0.0478(2) 0.50718(15) 0.0550(8) Uani d . 1 1 . .
    H H15A 0.2949 -0.0470 0.5464 0.066 Uiso calc R 1 1 . .
    C C16 0.30009(18) 0.0147(2) 0.46627(14) 0.0486(8) Uani d . 1 1 . .
    C C17 0.25393(18) 0.08108(18) 0.47913(13) 0.0443(7) Uani d . 1 1 . .
    C C18 0.11811(15) -0.00436(15) 0.60453(12) 0.0318(6) Uani d . 1 1 . .
    C C19 0.08870(17) -0.03322(16) 0.54606(13) 0.0402(7) Uani d . 1 1 . .
    H H19A 0.1014 -0.0080 0.5100 0.048 Uiso calc R 1 1 . .
    C C20 0.04120(19) -0.09833(18) 0.54086(15) 0.0486(8) Uani d . 1 1 . .
    H H20A 0.0228 -0.1163 0.5013 0.058 Uiso calc R 1 1 . .
    C C21 0.02032(19) -0.13742(18) 0.59310(14) 0.0498(8) Uani d . 1 1 . .
    H H21A -0.0114 -0.1815 0.5886 0.060 Uiso calc R 1 1 . .
    C C22 0.04648(18) -0.11104(17) 0.65172(14) 0.0448(7) Uani d . 1 1 . .
    H H22A 0.0324 -0.1366 0.6873 0.054 Uiso calc R 1 1 . .
    C C23 0.09442(16) -0.04538(16) 0.65690(12) 0.0352(6) Uani d . 1 1 . .
    C C24 0.12111(16) -0.00633(16) 0.71406(12) 0.0356(6) Uani d . 1 1 . .
    C C25 0.12748(17) 0.03448(17) 0.80972(13) 0.0403(7) Uani d . 1 1 . .
    C C26 0.11666(19) 0.0415(2) 0.87263(14) 0.0523(8) Uani d . 1 1 . .
    H H26A 0.0891 0.0048 0.8940 0.063 Uiso calc R 1 1 . .
    C C27 0.1491(2) 0.1060(2) 0.90122(14) 0.0536(8) Uani d . 1 1 . .
    H H27A 0.1454 0.1124 0.9439 0.064 Uiso calc R 1 1 . .
    C C28 0.18800(19) 0.16318(18) 0.86820(13) 0.0455(7) Uani d . 1 1 . .
    C C29 0.2188(2) 0.2304(2) 0.89932(15) 0.0609(9) Uani d . 1 1 . .
    H H29A 0.2150 0.2352 0.9421 0.073 Uiso calc R 1 1 . .
    C C30 0.2537(3) 0.2877(2) 0.86859(17) 0.0711(11) Uani d . 1 1 . .
    H H30A 0.2732 0.3313 0.8901 0.085 Uiso calc R 1 1 . .
    C C31 0.2603(2) 0.2809(2) 0.80412(17) 0.0695(11) Uani d . 1 1 . .
    H H31A 0.2838 0.3205 0.7830 0.083 Uiso calc R 1 1 . .
    C C32 0.2326(2) 0.21693(17) 0.77178(15) 0.0536(8) Uani d . 1 1 . .
    H H32A 0.2370 0.2137 0.7290 0.064 Uiso calc R 1 1 . .
    C C33 0.19741(17) 0.15592(16) 0.80297(13) 0.0389(6) Uani d . 1 1 . .
    C C34 0.16667(17) 0.08667(15) 0.77478(12) 0.0365(6) Uani d . 1 1 . .
    C C35 0.4142(2) 0.2183(2) 0.68251(19) 0.0828(13) Uani d . 1 1 . .
    H H35A 0.3834 0.2640 0.6726 0.124 Uiso calc R 1 1 . .
    H H35B 0.4601 0.2170 0.6583 0.124 Uiso calc R 1 1 . .
    H H35C 0.4323 0.2182 0.7262 0.124 Uiso calc R 1 1 . .
    C C36 0.3621(2) 0.1482(2) 0.66736(14) 0.0534(8) Uani d . 1 1 . .
    C C37 0.3956(2) 0.0755(2) 0.67846(18) 0.0658(10) Uani d . 1 1 . .
    H H37A 0.4491 0.0744 0.6951 0.079 Uiso calc R 1 1 . .
    C C38 0.35889(19) 0.0046(2) 0.66777(14) 0.0520(8) Uani d . 1 1 . .
    C C39 0.4084(2) -0.0675(2) 0.6810(2) 0.0802(13) Uani d . 1 1 . .
    H H39A 0.3752 -0.1119 0.6718 0.120 Uiso calc R 1 1 . .
    H H39B 0.4286 -0.0684 0.7243 0.120 Uiso calc R 1 1 . .
    H H39C 0.4529 -0.0679 0.6554 0.120 Uiso calc R 1 1 . .
loop_
    _atom_site_aniso_label
    _atom_site_aniso_U_11
    _atom_site_aniso_U_22
    _atom_site_aniso_U_33
    _atom_site_aniso_U_12
    _atom_site_aniso_U_13
    _atom_site_aniso_U_23
    Ir1 0.03189(6) 0.03227(6) 0.02784(6) -0.00094(5) 0.00197(4) 0.00314(5)
    C1 0.0385(16) 0.0343(15) 0.0421(16) -0.0019(12) -0.0046(13) -0.0013(12)
    O1 0.0761(16) 0.0517(14) 0.0404(12) -0.0120(12) -0.0034(11) 0.0176(10)
    N1 0.0408(13) 0.0411(13) 0.0303(12) -0.0056(11) 0.0014(10) 0.0065(10)
    N2 0.0385(13) 0.0335(12) 0.0258(11) -0.0027(10) 0.0046(9) -0.0005(9)
    C2 0.054(2) 0.052(2) 0.064(2) 0.0109(16) 0.0053(17) -0.0024(17)
    O2 0.0557(13) 0.0450(12) 0.0295(10) -0.0139(10) 0.0050(9) 0.0025(9)
    C3 0.065(2) 0.070(3) 0.094(3) 0.026(2) -0.002(2) -0.008(2)
    O3 0.0455(12) 0.0467(12) 0.0394(11) -0.0140(10) -0.0004(9) 0.0069(9)
    C4 0.073(3) 0.053(2) 0.100(3) 0.027(2) -0.023(2) -0.002(2)
    O4 0.0412(12) 0.0449(12) 0.0385(11) 0.0093(9) 0.0020(9) 0.0021(9)
    C5 0.074(2) 0.0420(19) 0.066(2) 0.0046(18) -0.0234(19) 0.0066(17)
    C6 0.0493(18) 0.0336(16) 0.0484(18) -0.0040(13) -0.0136(14) 0.0029(13)
    C7 0.0508(18) 0.0383(16) 0.0345(15) -0.0122(14) -0.0079(13) 0.0108(13)
    C8 0.063(2) 0.061(2) 0.0347(17) -0.0193(18) 0.0013(15) 0.0124(15)
    C9 0.090(3) 0.088(3) 0.039(2) -0.027(3) 0.0094(19) 0.0187(19)
    C10 0.093(3) 0.109(4) 0.041(2) -0.021(3) 0.027(2) 0.006(2)
    C11 0.057(2) 0.089(3) 0.047(2) -0.009(2) 0.0195(17) -0.002(2)
    C12 0.071(3) 0.129(4) 0.064(3) -0.002(3) 0.031(2) -0.015(3)
    C13 0.072(3) 0.107(4) 0.086(3) 0.024(3) 0.023(2) -0.022(3)
    C14 0.061(2) 0.089(3) 0.063(2) 0.018(2) 0.0055(19) -0.007(2)
    C15 0.052(2) 0.070(2) 0.0440(19) 0.0086(17) 0.0074(15) -0.0019(17)
    C16 0.0417(17) 0.068(2) 0.0368(17) -0.0079(16) 0.0062(13) -0.0025(15)
    C17 0.0449(17) 0.057(2) 0.0308(15) -0.0135(15) 0.0036(13) 0.0051(14)
    C18 0.0317(14) 0.0328(14) 0.0311(14) 0.0021(11) 0.0037(11) 0.0008(11)
    C19 0.0444(17) 0.0457(18) 0.0306(15) -0.0026(14) 0.0035(12) -0.0024(12)
    C20 0.0502(19) 0.0533(19) 0.0422(18) -0.0090(15) 0.0038(14) -0.0138(14)
    C21 0.057(2) 0.0437(18) 0.0497(19) -0.0163(15) 0.0097(16) -0.0099(15)
    C22 0.0516(18) 0.0416(16) 0.0422(17) -0.0082(15) 0.0104(14) 0.0025(14)
    C23 0.0395(15) 0.0332(14) 0.0330(15) -0.0028(12) 0.0037(12) -0.0024(12)
    C24 0.0378(15) 0.0380(15) 0.0317(14) -0.0023(12) 0.0076(12) 0.0029(12)
    C25 0.0449(17) 0.0450(17) 0.0308(15) -0.0050(14) 0.0021(13) 0.0023(12)
    C26 0.060(2) 0.063(2) 0.0340(16) -0.0106(17) 0.0092(15) 0.0010(15)
    C27 0.063(2) 0.069(2) 0.0288(16) -0.0030(18) 0.0048(15) -0.0058(15)
    C28 0.0531(19) 0.0510(19) 0.0321(15) -0.0016(15) 0.0022(13) -0.0078(13)
    C29 0.078(2) 0.063(2) 0.0411(18) -0.0058(19) 0.0041(17) -0.0151(17)
    C30 0.091(3) 0.055(2) 0.066(3) -0.010(2) -0.002(2) -0.0232(19)
    C31 0.101(3) 0.049(2) 0.059(2) -0.025(2) 0.012(2) -0.0079(17)
    C32 0.074(2) 0.0442(19) 0.0428(18) -0.0115(17) 0.0079(16) -0.0044(14)
    C33 0.0417(16) 0.0383(16) 0.0366(15) 0.0000(13) 0.0023(13) -0.0052(12)
    C34 0.0399(15) 0.0401(16) 0.0295(14) -0.0014(12) 0.0033(12) -0.0024(12)
    C35 0.062(2) 0.089(3) 0.094(3) -0.037(2) -0.013(2) 0.014(2)
    C36 0.0443(19) 0.072(2) 0.0435(18) -0.0193(17) -0.0001(15) 0.0033(16)
    C37 0.0383(18) 0.084(3) 0.072(3) -0.0019(19) -0.0118(17) -0.002(2)
    C38 0.0433(18) 0.072(2) 0.0403(18) 0.0143(17) 0.0003(14) -0.0005(16)
    C39 0.063(2) 0.086(3) 0.088(3) 0.035(2) -0.015(2) -0.005(2)
_geom_special_details
;
All e.s.d.'s (except the e.s.d. in the dihedral angle between two l.s. planes)
are estimated using the full covariance matrix. The cell e.s.d.'s are taken
into account individually in the estimation of e.s.d.'s in distances, angles
and torsion angles; correlations between e.s.d.'s in cell parameters are only
used when they are defined by crystal symmetry. An approximate (isotropic)
treatment of cell e.s.d.'s is used for estimating e.s.d.'s involving l.s.
planes.
;
loop_
    _geom_bond_atom_site_label_1
    _geom_bond_atom_site_label_2
    _geom_bond_site_symmetry_2
    _geom_bond_distance
    _geom_bond_publ_flag
    Ir1 C18 . 1.995(3) y
    Ir1 C1 . 1.999(3) y
    Ir1 N2 . 2.067(2) y
    Ir1 N1 . 2.091(2) y
    Ir1 O4 . 2.1407(18) y
    Ir1 O3 . 2.1414(19) y
    C1 C2 . 1.401(4) ?
    C1 C6 . 1.408(4) ?
    O1 C7 . 1.356(3) ?
    O1 C8 . 1.387(4) ?
    N1 C7 . 1.317(3) ?
    N1 C17 . 1.413(4) ?
    N2 C24 . 1.308(3) ?
    N2 C34 . 1.412(3) ?
    C2 C3 . 1.374(5) ?
    C2 H2A . 0.9300 ?
    O2 C24 . 1.351(3) ?
    O2 C25 . 1.391(3) ?
    C3 C4 . 1.394(5) ?
    C3 H3A . 0.9300 ?
    O3 C36 . 1.264(4) ?
    C4 C5 . 1.366(5) ?
    C4 H4A . 0.9300 ?
    O4 C38 . 1.271(3) ?
    C5 C6 . 1.402(4) ?
    C5 H5A . 0.9300 ?
    C6 C7 . 1.422(4) ?
    C8 C17 . 1.375(4) ?
    C8 C9 . 1.388(4) ?
    C9 C10 . 1.356(6) ?
    C9 H9A . 0.9300 ?
    C10 C11 . 1.428(5) ?
    C10 H10A . 0.9300 ?
    C11 C12 . 1.399(5) ?
    C11 C16 . 1.436(4) ?
    C12 C13 . 1.337(6) ?
    C12 H12A . 0.9300 ?
    C13 C14 . 1.422(5) ?
    C13 H13A . 0.9300 ?
    C14 C15 . 1.367(5) ?
    C14 H14A . 0.9300 ?
    C15 C16 . 1.405(4) ?
    C15 H15A . 0.9300 ?
    C16 C17 . 1.427(4) ?
    C18 C19 . 1.399(4) ?
    C18 C23 . 1.416(3) ?
    C19 C20 . 1.379(4) ?
    C19 H19A . 0.9300 ?
    C20 C21 . 1.381(4) ?
    C20 H20A . 0.9300 ?
    C21 C22 . 1.374(4) ?
    C21 H21A . 0.9300 ?
    C22 C23 . 1.391(4) ?
    C22 H22A . 0.9300 ?
    C23 C24 . 1.438(4) ?
    C25 C34 . 1.377(4) ?
    C25 C26 . 1.383(4) ?
    C26 C27 . 1.365(5) ?
    C26 H26A . 0.9300 ?
    C27 C28 . 1.411(4) ?
    C27 H27A . 0.9300 ?
    C28 C29 . 1.420(4) ?
    C28 C33 . 1.428(4) ?
    C29 C30 . 1.354(5) ?
    C29 H29A . 0.9300 ?
    C30 C31 . 1.402(5) ?
    C30 H30A . 0.9300 ?
    C31 C32 . 1.369(4) ?
    C31 H31A . 0.9300 ?
    C32 C33 . 1.409(4) ?
    C32 H32A . 0.9300 ?
    C33 C34 . 1.422(4) ?
    C35 C36 . 1.513(4) ?
    C35 H35A . 0.9600 ?
    C35 H35B . 0.9600 ?
    C35 H35C . 0.9600 ?
    C36 C37 . 1.394(5) ?
    C37 C38 . 1.385(5) ?
    C37 H37A . 0.9300 ?
    C38 C39 . 1.513(4) ?
    C39 H39A . 0.9600 ?
    C39 H39B . 0.9600 ?
    C39 H39C . 0.9600 ?
loop_
    _geom_angle_atom_site_label_1
    _geom_angle_atom_site_label_2
    _geom_angle_atom_site_label_3
    _geom_angle_site_symmetry_1
    _geom_angle_site_symmetry_3
    _geom_angle
    _geom_angle_publ_flag
    C18 Ir1 C1 . . 95.70(11) ?
    C18 Ir1 N2 . . 80.20(9) ?
    C1 Ir1 N2 . . 93.51(10) ?
    C18 Ir1 N1 . . 95.17(10) ?
    C1 Ir1 N1 . . 80.52(10) ?
    N2 Ir1 N1 . . 172.10(8) ?
    C18 Ir1 O4 . . 87.58(9) ?
    C1 Ir1 O4 . . 176.06(9) ?
    N2 Ir1 O4 . . 84.87(8) ?
    N1 Ir1 O4 . . 101.40(8) ?
    C18 Ir1 O3 . . 175.06(9) ?
    C1 Ir1 O3 . . 89.17(10) ?
    N2 Ir1 O3 . . 100.37(8) ?
    N1 Ir1 O3 . . 84.80(8) ?
    O4 Ir1 O3 . . 87.59(8) ?
    C2 C1 C6 . . 115.6(3) ?
    C2 C1 Ir1 . . 129.3(2) ?
    C6 C1 Ir1 . . 114.8(2) ?
    C7 O1 C8 . . 104.5(2) ?
    C7 N1 C17 . . 105.7(2) ?
    C7 N1 Ir1 . . 109.60(19) ?
    C17 N1 Ir1 . . 144.7(2) ?
    C24 N2 C34 . . 105.9(2) ?
    C24 N2 Ir1 . . 111.34(17) ?
    C34 N2 Ir1 . . 142.78(18) ?
    C3 C2 C1 . . 121.3(3) ?
    C3 C2 H2A . . 119.3 ?
    C1 C2 H2A . . 119.3 ?
    C24 O2 C25 . . 104.3(2) ?
    C2 C3 C4 . . 121.5(4) ?
    C2 C3 H3A . . 119.3 ?
    C4 C3 H3A . . 119.3 ?
    C36 O3 Ir1 . . 125.4(2) ?
    C5 C4 C3 . . 119.5(3) ?
    C5 C4 H4A . . 120.2 ?
    C3 C4 H4A . . 120.2 ?
    C38 O4 Ir1 . . 125.6(2) ?
    C4 C5 C6 . . 118.7(3) ?
    C4 C5 H5A . . 120.6 ?
    C6 C5 H5A . . 120.6 ?
    C5 C6 C1 . . 123.2(3) ?
    C5 C6 C7 . . 125.4(3) ?
    C1 C6 C7 . . 111.3(3) ?
    N1 C7 O1 . . 113.8(3) ?
    N1 C7 C6 . . 122.2(3) ?
    O1 C7 C6 . . 123.8(3) ?
    C17 C8 O1 . . 109.1(3) ?
    C17 C8 C9 . . 125.5(4) ?
    O1 C8 C9 . . 125.4(3) ?
    C10 C9 C8 . . 116.0(4) ?
    C10 C9 H9A . . 122.0 ?
    C8 C9 H9A . . 122.0 ?
    C9 C10 C11 . . 122.4(3) ?
    C9 C10 H10A . . 118.8 ?
    C11 C10 H10A . . 118.8 ?
    C12 C11 C10 . . 121.6(4) ?
    C12 C11 C16 . . 117.6(4) ?
    C10 C11 C16 . . 120.8(4) ?
    C13 C12 C11 . . 122.4(4) ?
    C13 C12 H12A . . 118.8 ?
    C11 C12 H12A . . 118.8 ?
    C12 C13 C14 . . 120.3(4) ?
    C12 C13 H13A . . 119.9 ?
    C14 C13 H13A . . 119.9 ?
    C15 C14 C13 . . 119.9(4) ?
    C15 C14 H14A . . 120.0 ?
    C13 C14 H14A . . 120.0 ?
    C14 C15 C16 . . 120.2(3) ?
    C14 C15 H15A . . 119.9 ?
    C16 C15 H15A . . 119.9 ?
    C15 C16 C17 . . 124.8(3) ?
    C15 C16 C11 . . 119.6(3) ?
    C17 C16 C11 . . 115.4(3) ?
    C8 C17 N1 . . 106.8(3) ?
    C8 C17 C16 . . 119.9(3) ?
    N1 C17 C16 . . 133.3(3) ?
    C19 C18 C23 . . 115.6(2) ?
    C19 C18 Ir1 . . 129.2(2) ?
    C23 C18 Ir1 . . 114.92(19) ?
    C20 C19 C18 . . 121.3(3) ?
    C20 C19 H19A . . 119.3 ?
    C18 C19 H19A . . 119.3 ?
    C19 C20 C21 . . 121.4(3) ?
    C19 C20 H20A . . 119.3 ?
    C21 C20 H20A . . 119.3 ?
    C22 C21 C20 . . 119.8(3) ?
    C22 C21 H21A . . 120.1 ?
    C20 C21 H21A . . 120.1 ?
    C21 C22 C23 . . 118.7(3) ?
    C21 C22 H22A . . 120.6 ?
    C23 C22 H22A . . 120.6 ?
    C22 C23 C18 . . 123.2(2) ?
    C22 C23 C24 . . 126.0(2) ?
    C18 C23 C24 . . 110.7(2) ?
    N2 C24 O2 . . 114.2(2) ?
    N2 C24 C23 . . 120.9(2) ?
    O2 C24 C23 . . 124.5(2) ?
    C34 C25 C26 . . 125.6(3) ?
    C34 C25 O2 . . 108.9(2) ?
    C26 C25 O2 . . 125.5(3) ?
    C27 C26 C25 . . 115.5(3) ?
    C27 C26 H26A . . 122.2 ?
    C25 C26 H26A . . 122.2 ?
    C26 C27 C28 . . 122.2(3) ?
    C26 C27 H27A . . 118.9 ?
    C28 C27 H27A . . 118.9 ?
    C27 C28 C29 . . 120.5(3) ?
    C27 C28 C33 . . 121.6(3) ?
    C29 C28 C33 . . 117.9(3) ?
    C30 C29 C28 . . 122.0(3) ?
    C30 C29 H29A . . 119.0 ?
    C28 C29 H29A . . 119.0 ?
    C29 C30 C31 . . 119.5(3) ?
    C29 C30 H30A . . 120.3 ?
    C31 C30 H30A . . 120.3 ?
    C32 C31 C30 . . 121.2(3) ?
    C32 C31 H31A . . 119.4 ?
    C30 C31 H31A . . 119.4 ?
    C31 C32 C33 . . 120.4(3) ?
    C31 C32 H32A . . 119.8 ?
    C33 C32 H32A . . 119.8 ?
    C32 C33 C34 . . 125.7(3) ?
    C32 C33 C28 . . 119.0(3) ?
    C34 C33 C28 . . 115.2(3) ?
    C25 C34 N2 . . 106.7(2) ?
    C25 C34 C33 . . 119.7(3) ?
    N2 C34 C33 . . 133.5(2) ?
    C36 C35 H35A . . 109.5 ?
    C36 C35 H35B . . 109.5 ?
    H35A C35 H35B . . 109.5 ?
    C36 C35 H35C . . 109.5 ?
    H35A C35 H35C . . 109.5 ?
    H35B C35 H35C . . 109.5 ?
    O3 C36 C37 . . 126.8(3) ?
    O3 C36 C35 . . 114.5(3) ?
    C37 C36 C35 . . 118.7(3) ?
    C38 C37 C36 . . 128.0(3) ?
    C38 C37 H37A . . 116.0 ?
    C36 C37 H37A . . 116.0 ?
    O4 C38 C37 . . 126.4(3) ?
    O4 C38 C39 . . 114.8(3) ?
    C37 C38 C39 . . 118.7(3) ?
    C38 C39 H39A . . 109.5 ?
    C38 C39 H39B . . 109.5 ?
    H39A C39 H39B . . 109.5 ?
    C38 C39 H39C . . 109.5 ?
    H39A C39 H39C . . 109.5 ?
    H39B C39 H39C . . 109.5 ?
loop_
    _geom_torsion_atom_site_label_1
    _geom_torsion_atom_site_label_2
    _geom_torsion_atom_site_label_3
    _geom_torsion_atom_site_label_4
    _geom_torsion_site_symmetry_1
    _geom_torsion_site_symmetry_2
    _geom_torsion_site_symmetry_3
    _geom_torsion_site_symmetry_4
    _geom_torsion
    _geom_torsion_publ_flag
    C18 Ir1 C1 C2 . . . . 79.9(3) ?
    N2 Ir1 C1 C2 . . . . -0.6(3) ?
    N1 Ir1 C1 C2 . . . . 174.2(3) ?
    O4 Ir1 C1 C2 . . . . -66.3(15) ?
    O3 Ir1 C1 C2 . . . . -101.0(3) ?
    C18 Ir1 C1 C6 . . . . -105.2(2) ?
    N2 Ir1 C1 C6 . . . . 174.3(2) ?
    N1 Ir1 C1 C6 . . . . -10.9(2) ?
    O4 Ir1 C1 C6 . . . . 108.6(14) ?
    O3 Ir1 C1 C6 . . . . 73.9(2) ?
    C18 Ir1 N1 C7 . . . . 104.92(19) ?
    C1 Ir1 N1 C7 . . . . 9.99(19) ?
    N2 Ir1 N1 C7 . . . . 51.2(7) ?
    O4 Ir1 N1 C7 . . . . -166.51(18) ?
    O3 Ir1 N1 C7 . . . . -80.04(19) ?
    C18 Ir1 N1 C17 . . . . -77.4(3) ?
    C1 Ir1 N1 C17 . . . . -172.3(3) ?
    N2 Ir1 N1 C17 . . . . -131.1(6) ?
    O4 Ir1 N1 C17 . . . . 11.2(3) ?
    O3 Ir1 N1 C17 . . . . 97.7(3) ?
    C18 Ir1 N2 C24 . . . . 11.46(19) ?
    C1 Ir1 N2 C24 . . . . 106.6(2) ?
    N1 Ir1 N2 C24 . . . . 66.0(7) ?
    O4 Ir1 N2 C24 . . . . -76.97(19) ?
    O3 Ir1 N2 C24 . . . . -163.56(18) ?
    C18 Ir1 N2 C34 . . . . -166.7(3) ?
    C1 Ir1 N2 C34 . . . . -71.5(3) ?
    N1 Ir1 N2 C34 . . . . -112.1(6) ?
    O4 Ir1 N2 C34 . . . . 104.9(3) ?
    O3 Ir1 N2 C34 . . . . 18.3(3) ?
    C6 C1 C2 C3 . . . . -3.2(5) ?
    Ir1 C1 C2 C3 . . . . 171.6(3) ?
    C1 C2 C3 C4 . . . . 1.4(6) ?
    C18 Ir1 O3 C36 . . . . -15.9(11) ?
    C1 Ir1 O3 C36 . . . . 173.7(2) ?
    N2 Ir1 O3 C36 . . . . 80.3(2) ?
    N1 Ir1 O3 C36 . . . . -105.8(2) ?
    O4 Ir1 O3 C36 . . . . -4.1(2) ?
    C2 C3 C4 C5 . . . . 0.9(6) ?
    C18 Ir1 O4 C38 . . . . -175.9(2) ?
    C1 Ir1 O4 C38 . . . . -29.5(15) ?
    N2 Ir1 O4 C38 . . . . -95.5(2) ?
    N1 Ir1 O4 C38 . . . . 89.4(2) ?
    O3 Ir1 O4 C38 . . . . 5.2(2) ?
    C3 C4 C5 C6 . . . . -1.1(6) ?
    C4 C5 C6 C1 . . . . -0.9(5) ?
    C4 C5 C6 C7 . . . . 176.4(3) ?
    C2 C1 C6 C5 . . . . 3.0(4) ?
    Ir1 C1 C6 C5 . . . . -172.6(2) ?
    C2 C1 C6 C7 . . . . -174.6(3) ?
    Ir1 C1 C6 C7 . . . . 9.7(3) ?
    C17 N1 C7 O1 . . . . -2.0(3) ?
    Ir1 N1 C7 O1 . . . . 176.59(18) ?
    C17 N1 C7 C6 . . . . 173.3(3) ?
    Ir1 N1 C7 C6 . . . . -8.0(3) ?
    C8 O1 C7 N1 . . . . 1.5(3) ?
    C8 O1 C7 C6 . . . . -173.7(3) ?
    C5 C6 C7 N1 . . . . -178.3(3) ?
    C1 C6 C7 N1 . . . . -0.7(4) ?
    C5 C6 C7 O1 . . . . -3.4(5) ?
    C1 C6 C7 O1 . . . . 174.2(2) ?
    C7 O1 C8 C17 . . . . -0.4(3) ?
    C7 O1 C8 C9 . . . . 179.4(3) ?
    C17 C8 C9 C10 . . . . 1.4(6) ?
    O1 C8 C9 C10 . . . . -178.3(3) ?
    C8 C9 C10 C11 . . . . 0.5(6) ?
    C9 C10 C11 C12 . . . . 177.8(4) ?
    C9 C10 C11 C16 . . . . -1.2(6) ?
    C10 C11 C12 C13 . . . . -177.7(4) ?
    C16 C11 C12 C13 . . . . 1.4(6) ?
    C11 C12 C13 C14 . . . . 0.8(7) ?
    C12 C13 C14 C15 . . . . -1.7(7) ?
    C13 C14 C15 C16 . . . . 0.2(6) ?
    C14 C15 C16 C17 . . . . 177.8(3) ?
    C14 C15 C16 C11 . . . . 2.0(5) ?
    C12 C11 C16 C15 . . . . -2.8(5) ?
    C10 C11 C16 C15 . . . . 176.3(3) ?
    C12 C11 C16 C17 . . . . -179.0(3) ?
    C10 C11 C16 C17 . . . . 0.1(5) ?
    O1 C8 C17 N1 . . . . -0.8(3) ?
    C9 C8 C17 N1 . . . . 179.5(3) ?
    O1 C8 C17 C16 . . . . 177.1(3) ?
    C9 C8 C17 C16 . . . . -2.6(5) ?
    C7 N1 C17 C8 . . . . 1.7(3) ?
    Ir1 N1 C17 C8 . . . . -176.1(2) ?
    C7 N1 C17 C16 . . . . -175.9(3) ?
    Ir1 N1 C17 C16 . . . . 6.4(6) ?
    C15 C16 C17 C8 . . . . -174.3(3) ?
    C11 C16 C17 C8 . . . . 1.7(4) ?
    C15 C16 C17 N1 . . . . 3.0(5) ?
    C11 C16 C17 N1 . . . . 179.0(3) ?
    C1 Ir1 C18 C19 . . . . 81.4(3) ?
    N2 Ir1 C18 C19 . . . . 174.0(3) ?
    N1 Ir1 C18 C19 . . . . 0.4(3) ?
    O4 Ir1 C18 C19 . . . . -100.8(3) ?
    O3 Ir1 C18 C19 . . . . -89.0(10) ?
    C1 Ir1 C18 C23 . . . . -105.3(2) ?
    N2 Ir1 C18 C23 . . . . -12.70(19) ?
    N1 Ir1 C18 C23 . . . . 173.7(2) ?
    O4 Ir1 C18 C23 . . . . 72.5(2) ?
    O3 Ir1 C18 C23 . . . . 84.4(10) ?
    C23 C18 C19 C20 . . . . -1.3(4) ?
    Ir1 C18 C19 C20 . . . . 172.0(2) ?
    C18 C19 C20 C21 . . . . 0.4(5) ?
    C19 C20 C21 C22 . . . . 0.6(5) ?
    C20 C21 C22 C23 . . . . -0.6(5) ?
    C21 C22 C23 C18 . . . . -0.3(5) ?
    C21 C22 C23 C24 . . . . 174.3(3) ?
    C19 C18 C23 C22 . . . . 1.3(4) ?
    Ir1 C18 C23 C22 . . . . -173.0(2) ?
    C19 C18 C23 C24 . . . . -174.1(2) ?
    Ir1 C18 C23 C24 . . . . 11.6(3) ?
    C34 N2 C24 O2 . . . . -2.5(3) ?
    Ir1 N2 C24 O2 . . . . 178.68(17) ?
    C34 N2 C24 C23 . . . . 170.1(2) ?
    Ir1 N2 C24 C23 . . . . -8.8(3) ?
    C25 O2 C24 N2 . . . . 1.7(3) ?
    C25 O2 C24 C23 . . . . -170.6(3) ?
    C22 C23 C24 N2 . . . . -176.7(3) ?
    C18 C23 C24 N2 . . . . -1.5(4) ?
    C22 C23 C24 O2 . . . . -4.9(5) ?
    C18 C23 C24 O2 . . . . 170.3(2) ?
    C24 O2 C25 C34 . . . . -0.1(3) ?
    C24 O2 C25 C26 . . . . 178.0(3) ?
    C34 C25 C26 C27 . . . . -0.7(5) ?
    O2 C25 C26 C27 . . . . -178.5(3) ?
    C25 C26 C27 C28 . . . . 2.6(5) ?
    C26 C27 C28 C29 . . . . 178.2(3) ?
    C26 C27 C28 C33 . . . . -1.5(5) ?
    C27 C28 C29 C30 . . . . -177.4(3) ?
    C33 C28 C29 C30 . . . . 2.3(5) ?
    C28 C29 C30 C31 . . . . -0.3(6) ?
    C29 C30 C31 C32 . . . . -0.5(6) ?
    C30 C31 C32 C33 . . . . -0.6(6) ?
    C31 C32 C33 C34 . . . . -179.8(3) ?
    C31 C32 C33 C28 . . . . 2.6(5) ?
    C27 C28 C33 C32 . . . . 176.3(3) ?
    C29 C28 C33 C32 . . . . -3.4(5) ?
    C27 C28 C33 C34 . . . . -1.5(4) ?
    C29 C28 C33 C34 . . . . 178.8(3) ?
    C26 C25 C34 N2 . . . . -179.4(3) ?
    O2 C25 C34 N2 . . . . -1.3(3) ?
    C26 C25 C34 C33 . . . . -2.3(5) ?
    O2 C25 C34 C33 . . . . 175.8(2) ?
    C24 N2 C34 C25 . . . . 2.3(3) ?
    Ir1 N2 C34 C25 . . . . -179.5(2) ?
    C24 N2 C34 C33 . . . . -174.3(3) ?
    Ir1 N2 C34 C33 . . . . 3.9(5) ?
    C32 C33 C34 C25 . . . . -174.4(3) ?
    C28 C33 C34 C25 . . . . 3.2(4) ?
    C32 C33 C34 N2 . . . . 1.8(5) ?
    C28 C33 C34 N2 . . . . 179.4(3) ?
    Ir1 O3 C36 C37 . . . . 1.6(5) ?
    Ir1 O3 C36 C35 . . . . -176.6(2) ?
    O3 C36 C37 C38 . . . . 2.2(6) ?
    C35 C36 C37 C38 . . . . -179.7(4) ?
    Ir1 O4 C38 C37 . . . . -3.8(5) ?
    Ir1 O4 C38 C39 . . . . 177.7(2) ?
    C36 C37 C38 O4 . . . . -0.9(6) ?
    C36 C37 C38 C39 . . . . 177.5(4) ?
