# Supplementary material for: (Acetyl­acetonato-κ2 O,O′)bis­[2-(naphth[1,2-d][1,3]oxazol-2-yl)phenyl-κ2 C 1,N]iridium(III)
Source: Acta Crystallogr Sect E Struct Rep Online. 2011 Aug 27;67(Pt 9):m1305. doi: 10.1107/S1600536811034222 (PMC3200896; doi:10.1107/S1600536811034222)
Supplement: Supplementary file 2 [file e-67-m1305-Isup2.hkl]

# 
# h,k,l, Fc-squared, Fo-squared, sigma(Fo-squared) and status flag 
# 
data_I
_shelx_title ' A in C2/c' 
_shelx_refln_list_code          4 
_shelx_F_calc_maximum     1085.58 
_exptl_crystal_F_000      3072.00 
_reflns_d_resolution_high  0.7517 
 
loop_ 
 _symmetry_equiv_pos_as_xyz 
 'x, y, z' 
 '-x, y, -z+1/2' 
 'x+1/2, y+1/2, z' 
 '-x+1/2, y+1/2, -z+1/2' 
 '-x, -y, -z' 
 'x, -y, z-1/2' 
 '-x+1/2, -y+1/2, -z' 
 'x+1/2, -y+1/2, z-1/2' 
 
_cell_length_a    16.6400 
_cell_length_b    17.3844 
_cell_length_c    21.4610 
_cell_angle_alpha  90.000 
_cell_angle_beta   95.026 
_cell_angle_gamma  90.000 
 
_shelx_F_squared_multiplier     1.000 
 
loop_ 
 _refln_index_h 
 _refln_index_k 
 _refln_index_l 
 _refln_F_squared_calc 
 _refln_F_squared_meas 
 _refln_F_squared_sigma 
 _refln_observed_status 
   2   0   0   717757.56   673413.25  10029.36 o 
   4   0   0     3308.57     3993.16    180.78 o 
   6   0   0    10763.13     9727.32    394.96 o 
   8   0   0    92348.09    86869.58   1279.01 o 
  10   0   0   193770.55   192973.80   2463.14 o 
  12   0   0    66671.23    67984.48   2638.99 o 
  14   0   0      202.67      246.06    213.41 o 
  16   0   0    12950.25    12620.58    642.72 o 
  18   0   0    25868.13    26387.13   1032.47 o 
  20   0   0    14072.49    14689.38    790.42 o 
  22   0   0     3293.42     2786.07    779.24 o 
   3   1   0   135543.86   141659.80    986.59 o 
   5   1   0   101312.40   101695.62    795.45 o 
   7   1   0    61837.56    60843.14    678.90 o 
   9   1   0     3083.75     2924.82    131.69 o 
  11   1   0    22118.45    21945.67    458.69 o 
  13   1   0    57907.89    54839.56    816.19 o 
  15   1   0    24682.49    23977.94    566.97 o 
  17   1   0     5318.72     4704.19    327.75 o 
  19   1   0        7.04     -161.52    194.34 o 
  21   1   0     2463.85     2200.24    326.75 o 
   0   2   0   245048.61   244404.05   3645.96 o 
   2   2   0    65028.72    65698.73    633.59 o 
   4   2   0   112087.14   115880.44    787.33 o 
   6   2   0    18186.78    18450.78    247.12 o 
   8   2   0    27335.16    26305.23    362.72 o 
  10   2   0    57159.81    56082.06    616.84 o 
  12   2   0    16754.02    16218.84    420.82 o 
  14   2   0       67.84       27.00    144.20 o 
  16   2   0     2033.86     2084.67    241.54 o 
  18   2   0     4972.02     5534.83    361.38 o 
  20   2   0     5173.98     5619.02    399.97 o 
   1   3   0      327.30      255.59     40.40 o 
   3   3   0    15708.67    16663.91    193.35 o 
   5   3   0   107801.91   112059.88    990.94 o 
   7   3   0     4207.46     4615.10    143.29 o 
   9   3   0     5214.71     6073.31    288.16 o 
  11   3   0      257.84      159.05    101.64 o 
  13   3   0       20.78      187.21    134.12 o 
  15   3   0       30.51       48.68    153.86 o 
  17   3   0      491.66      402.61    284.18 o 
  19   3   0       25.69     -198.69    198.69 o 
  21   3   0       14.59     -161.65    247.82 o 
   0   4   0    18045.60    17510.32    265.93 o 
   2   4   0    39701.25    40563.18    343.06 o 
   4   4   0    26948.25    28741.86    297.52 o 
   6   4   0    32292.54    32365.96    375.88 o 
   8   4   0    32040.99    31421.06    382.93 o 
  10   4   0     4961.43     4397.95    189.69 o 
  12   4   0     9260.20     9406.77    331.50 o 
  14   4   0        2.20      -73.95    143.24 o 
  16   4   0     2146.65     1957.92    245.92 o 
  18   4   0     4197.81     4006.22    343.41 o 
  20   4   0     4163.30     4013.69    368.11 o 
   1   5   0     9129.76     9398.15    157.19 o 
   3   5   0    40046.87    39428.72    365.73 o 
   5   5   0   329684.53   340760.63   2125.94 o 
   7   5   0    67173.75    64930.86    529.86 o 
   9   5   0     2689.91     2559.83    137.69 o 
  11   5   0     8084.74     7561.77    255.55 o 
  13   5   0    21752.37    21082.36    549.70 o 
  15   5   0    24913.32    24816.16    587.30 o 
  17   5   0    17129.00    16171.61    533.38 o 
  19   5   0      198.56      -88.29    259.36 o 
  21   5   0     2497.54     2332.51    393.05 o 
   0   6   0   142006.36   142380.50   1364.98 o 
   2   6   0    76279.08    76185.65    592.66 o 
   4   6   0    25868.03    26319.16    307.54 o 
   6   6   0    14827.95    13734.65    237.72 o 
   8   6   0    87983.73    84030.70    665.81 o 
  10   6   0    62290.85    60812.80    634.21 o 
  12   6   0    12930.70    12426.15    327.24 o 
  14   6   0        7.96       54.03    147.52 o 
  16   6   0     4731.59     5172.60    327.01 o 
  18   6   0    16925.28    16868.31    559.20 o 
  20   6   0    14047.53    14887.05    941.45 o 
   1   7   0     1794.14     1785.68     89.63 o 
   3   7   0   222847.05   225819.94   1486.76 o 
   5   7   0   254023.39   255211.41   1687.42 o 
   7   7   0    64479.41    63241.71    646.48 o 
   9   7   0      520.61      367.62    100.35 o 
  11   7   0     3745.39     3928.17    185.79 o 
  13   7   0    24740.64    24564.79    545.28 o 
  15   7   0    33501.65    33437.51    690.16 o 
  17   7   0     9355.18     9496.45    507.23 o 
  19   7   0      310.20      253.14    268.81 o 
  21   7   0     2830.86     3098.00    728.24 o 
   0   8   0    71149.48    71274.59   1186.82 o 
   2   8   0    47982.09    48371.89    561.90 o 
   4   8   0      639.90      655.84     83.69 o 
   6   8   0     9655.83    10268.22    224.96 o 
   8   8   0    62102.18    61468.64    621.26 o 
  10   8   0    35245.17    34543.58    468.10 o 
  12   8   0     3902.48     4048.77    201.73 o 
  14   8   0      643.27      276.23    211.75 o 
  16   8   0     4210.76     4857.33    384.80 o 
  18   8   0     6441.81     6349.96    467.01 o 
  20   8   0     4355.41     4407.93    444.12 o 
   1   9   0     1871.31     2103.84    127.27 o 
   3   9   0     8431.33     9017.43    197.82 o 
   5   9   0     3293.38     3094.35    139.44 o 
   7   9   0      514.12      493.80    102.68 o 
   9   9   0      459.95      631.23    162.81 o 
  11   9   0     6580.88     6334.00    231.35 o 
  13   9   0     1332.06      978.70    230.39 o 
  15   9   0     1012.53     1062.61    252.47 o 
  17   9   0      944.45      -30.34    228.33 o 
  19   9   0        0.39      160.17    273.76 o 
   0  10   0    31994.31    32125.58    842.91 o 
   2  10   0     9681.55     9909.77    214.66 o 
   4  10   0     1766.95     1758.37    118.84 o 
   6  10   0      591.13      647.67    104.85 o 
   8  10   0     5196.21     5073.70    216.85 o 
  10  10   0     1048.53      847.51    174.88 o 
  12  10   0     5004.21     4225.28    280.63 o 
  14  10   0       45.27       -6.41    259.26 o 
  16  10   0      917.27      561.25    259.03 o 
  18  10   0      704.80     1146.78    493.39 o 
   1  11   0    10331.44    10521.03    229.80 o 
   3  11   0    39765.21    39291.38    459.02 o 
   5  11   0    45013.87    44970.81    517.50 o 
   7  11   0    17596.67    17958.57    386.33 o 
   9  11   0      430.91      490.59    150.73 o 
  11  11   0     8697.99     9149.96    365.16 o 
  13  11   0    21741.73    20859.67    682.99 o 
  15  11   0    15207.83    15016.10    586.10 o 
  17  11   0     1734.57     1954.99    339.44 o 
  19  11   0      128.06      313.42    306.75 o 
   0  12   0    96576.16    96791.82   1180.92 o 
   2  12   0    82487.98    83052.78    754.94 o 
   4  12   0     4487.16     4267.30    203.15 o 
   6  12   0    26567.37    25978.11    459.97 o 
   8  12   0    59292.60    58668.86   1167.37 o 
  10  12   0    56379.22    55624.65    854.19 o 
  12  12   0    23337.32    22976.82    688.88 o 
  14  12   0      144.88      400.78    225.57 o 
  16  12   0     5405.20     6322.75    452.85 o 
  18  12   0     8215.03     8261.08    531.00 o 
   1  13   0     1094.89     1027.17    136.59 o 
   3  13   0    47228.04    49029.81    686.05 o 
   5  13   0    79963.45    79443.47    885.19 o 
   7  13   0    21599.14    22169.44    451.79 o 
   9  13   0      960.64      783.79    181.66 o 
  11  13   0     6435.22     5927.96    327.25 o 
  13  13   0    24168.76    23488.03    605.47 o 
  15  13   0    15354.37    17094.71    646.02 o 
  17  13   0     2151.64     1864.15    348.74 o 
   0  14   0    49380.39    46825.48   1032.01 o 
   2  14   0    36222.82    36830.30    550.79 o 
   4  14   0     5209.80     5283.33    239.02 o 
   6  14   0     2331.46     2555.28    201.14 o 
   8  14   0    10727.70    10735.29    381.06 o 
  10  14   0    16024.23    16687.88    492.11 o 
  12  14   0     4993.80     4813.00    367.04 o 
  14  14   0       69.33      -15.65    226.65 o 
  16  14   0     2849.71     2679.37    373.04 o 
   1  15   0       24.58       62.70    181.00 o 
   3  15   0      892.36     1191.18    187.84 o 
   5  15   0     3502.89     3941.61    233.16 o 
   7  15   0      651.68      781.05    297.19 o 
   9  15   0        8.66     -120.15    161.42 o 
  11  15   0      493.12      313.67    239.16 o 
  13  15   0     1049.76     1202.62    255.25 o 
  15  15   0     1979.16     1718.78    335.18 o 
   0  16   0     5782.38     5786.82    432.16 o 
   2  16   0     2666.97     3263.66    413.66 o 
   4  16   0      131.41      104.39    173.76 o 
   6  16   0      115.23      118.47    171.33 o 
   8  16   0      792.61      721.94    197.00 o 
  10  16   0     1442.21     1673.93    251.09 o 
  12  16   0      182.36      208.37    204.18 o 
  14  16   0       29.41       75.17    223.20 o 
   1  17   0     2997.28     3010.98    254.92 o 
   3  17   0    11719.89    11602.67    418.57 o 
   5  17   0    12476.86    12317.01    436.18 o 
   7  17   0     7923.04     7775.62    622.63 o 
   9  17   0      417.63      539.15    240.30 o 
  11  17   0     2204.44     1822.44    290.34 o 
  13  17   0     4144.63     4254.77    547.18 o 
   0  18   0    16244.76    17621.87    722.37 o 
   2  18   0     9988.16    10781.30    417.22 o 
   4  18   0     2459.18     2404.51    398.64 o 
   6  18   0     3585.01     3883.02    338.23 o 
   8  18   0    12816.62    12442.90    685.34 o 
  10  18   0    12563.00    14156.28    744.83 o 
  12  18   0     3140.81     3206.74    458.48 o 
   1  19   0     1609.70     1370.65    424.01 o 
   3  19   0    14083.74    14328.12    803.26 o 
   5  19   0    23443.43    24268.54   1153.45 o 
   7  19   0    10249.71    11736.11   1106.60 o 
   9  19   0      212.05     -402.08    402.08 o 
  11  19   0     3675.86     2903.49    747.22 o 
   0  20   0     9478.27    10359.09   1050.85 o 
   2  20   0     8697.18     8796.24   1102.45 o 
   4  20   0     1286.11     1644.39    443.42 o 
   6  20   0      547.74      160.12    521.87 o 
   8  20   0     6444.43     7608.61   1003.41 o 
  10  20   0     7208.09     6480.66    938.18 o 
   1  21   0      171.25       -3.51    375.30 o 
   3  21   0     2055.16     1428.16    467.78 o 
   5  21   0     2508.48     1990.22    743.66 o 
   7  21   0      946.65     1404.30    651.15 o 
   9  21   0       24.43       96.07    553.89 o 
   0  22   0       90.51      -87.77    595.40 o 
   2  22   0       16.55       17.14    379.48 o 
   4  22   0        0.19      -78.64    395.14 o 
   6  22   0        1.24     -466.12    466.12 o 
   1  23   0      532.55     1010.53    501.53 o 
 -21   1   1      156.90     -214.27    312.48 o 
 -19   1   1     1221.92      926.44    250.78 o 
 -17   1   1     6860.44     5906.00    454.01 o 
 -15   1   1     9886.22     9890.44    386.10 o 
 -13   1   1     2665.68     2798.12    224.69 o 
 -11   1   1     2398.69     2581.32    192.40 o 
  -9   1   1    28298.90    27567.08    399.40 o 
  -7   1   1    44004.31    42822.50    414.71 o 
  -5   1   1    61938.00    62205.96    493.11 o 
  -3   1   1    15766.70    16203.36    242.81 o 
   3   1   1   105324.57   109169.43    788.69 o 
   5   1   1    78410.39    79596.30    657.47 o 
   7   1   1       82.05      107.14     62.21 o 
   9   1   1    27250.89    29079.20    498.55 o 
  11   1   1    27522.27    26859.08    515.61 o 
  13   1   1    14125.37    13975.49    412.72 o 
  15   1   1     2848.00     3192.43    257.10 o 
  17   1   1     1328.92     1379.59    239.03 o 
  19   1   1     1684.14     1414.44    271.53 o 
  21   1   1     2068.52     1772.13    309.37 o 
 -22   2   1     7342.31     8792.30    745.63 o 
 -20   2   1     7393.98     6926.58    423.81 o 
 -18   2   1     4445.88     4128.05    331.14 o 
 -16   2   1      227.15      283.14    178.54 o 
 -14   2   1    39058.20    37520.80    729.80 o 
 -12   2   1    75103.61    73387.78    971.01 o 
 -10   2   1    71615.48    71370.64    731.96 o 
  -8   2   1     5704.67     5532.62    158.94 o 
  -6   2   1     1663.87     2112.84    101.49 o 
  -4   2   1    75213.29    74838.64    606.83 o 
  -2   2   1   364065.13   367899.69   2369.69 o 
   0   2   1   234391.31   244375.19   2428.14 o 
   2   2   1    22824.38    23201.76    262.01 o 
   4   2   1   267906.47   271541.75   1669.34 o 
   6   2   1   134513.42   134712.47   1052.47 o 
   8   2   1   142032.61   144502.78   1537.05 o 
  10   2   1    29362.69    29659.62    425.46 o 
  12   2   1      482.37       47.57    130.26 o 
  14   2   1    16434.63    16352.82    527.80 o 
  16   2   1    27555.87    26265.38    621.81 o 
  18   2   1     9291.84     9667.68    447.80 o 
  20   2   1     2612.66     1706.95    298.00 o 
 -21   3   1      861.04     1217.10    320.93 o 
 -19   3   1     9393.00     9816.92    475.58 o 
 -17   3   1    28697.11    28966.69    677.46 o 
 -15   3   1    36176.47    33562.14    669.77 o 
 -13   3   1     4808.60     5182.07    272.34 o 
 -11   3   1     1528.30     1464.41    163.41 o 
  -9   3   1    64902.27    62855.59    599.55 o 
  -7   3   1   133310.91   132377.92    968.05 o 
  -5   3   1   125363.47   125229.85    965.06 o 
  -3   3   1    12371.72    12430.08    165.12 o 
  -1   3   1    72583.36    77570.58    528.15 o 
   1   3   1   164347.14   170183.73   1160.89 o 
   3   3   1  1178474.12  1163042.13   7051.65 o 
   5   3   1   205236.22   206488.45   1228.72 o 
   7   3   1     3203.49     3163.09    219.29 o 
   9   3   1    80139.14    77572.20    763.76 o 
  11   3   1    89483.57    87150.14    875.03 o 
  13   3   1    52714.20    53738.99    813.22 o 
  15   3   1    11404.68    10843.56    408.70 o 
  17   3   1      296.58      288.47    189.81 o 
  19   3   1     9380.25     9197.13    478.77 o 
  21   3   1    11927.61    11986.19    721.75 o 
 -20   4   1     8429.40     9252.33    471.94 o 
 -18   4   1     1865.63     1843.14    267.54 o 
 -16   4   1     3525.14     3212.45    280.04 o 
 -14   4   1    17510.19    18154.21    475.83 o 
 -12   4   1    50916.29    47759.05    826.35 o 
 -10   4   1    28211.00    26660.48    381.53 o 
  -8   4   1      210.83      436.82     82.28 o 
  -6   4   1    13734.83    14223.45    211.97 o 
  -4   4   1   162073.98   161657.78   1074.23 o 
  -2   4   1   169404.66   170110.02   1089.39 o 
   0   4   1    65944.14    67654.11    594.36 o 
   2   4   1    23698.21    24064.10    299.91 o 
   4   4   1    62414.67    63726.70    510.47 o 
   6   4   1   279653.38   281388.41   1654.86 o 
   8   4   1    78260.56    76724.48   1192.39 o 
  10   4   1    18333.53    17426.08    348.19 o 
  12   4   1      148.38       85.47    128.86 o 
  14   4   1    19514.60    19335.23    498.52 o 
  16   4   1    37606.19    35072.20    792.11 o 
  18   4   1    14675.74    14860.12    518.00 o 
  20   4   1     1664.22     1908.49    301.95 o 
 -21   5   1     1073.62      583.61    272.13 o 
 -19   5   1     3600.30     3311.01    328.74 o 
 -17   5   1    11253.10    11635.42    555.18 o 
 -15   5   1    10406.02    11500.52    792.46 o 
 -13   5   1     1870.90     1805.68    202.07 o 
 -11   5   1     5516.63     5600.08    204.20 o 
  -9   5   1    17307.10    16252.71    287.90 o 
  -7   5   1    74341.91    73429.02    624.94 o 
  -5   5   1   104115.51   106655.99    794.76 o 
  -3   5   1    15449.66    15569.11    213.67 o 
  -1   5   1     1952.52     2428.94    170.44 o 
   1   5   1    28044.20    28842.67    277.41 o 
   3   5   1    73016.35    71735.62    557.99 o 
   5   5   1    83004.62    86134.16    674.65 o 
   7   5   1     8668.48     8964.49    178.63 o 
   9   5   1    16444.47    16869.55    330.52 o 
  11   5   1    14500.53    14125.03    331.83 o 
  13   5   1     9975.69    10046.18    372.11 o 
  15   5   1     5753.09     5479.44    406.41 o 
  17   5   1      338.65      550.82    212.56 o 
  19   5   1     3556.00     3978.16    364.98 o 
  21   5   1     3320.65     3345.06    427.11 o 
 -20   6   1        9.32     -254.70    254.70 o 
 -18   6   1        2.09      102.79    202.81 o 
 -16   6   1       86.28      -64.32    164.45 o 
 -14   6   1     3328.97     2918.90    290.86 o 
 -12   6   1     2718.24     2782.82    172.89 o 
 -10   6   1       25.93      108.32     93.50 o 
  -8   6   1     5637.00     5813.36    209.96 o 
  -6   6   1     1557.43     1745.34    104.34 o 
  -4   6   1    10327.32    10048.24    188.50 o 
  -2   6   1       57.34       -1.92     53.30 o 
   0   6   1     1683.51     1730.42     99.81 o 
   2   6   1        7.80       32.01     50.39 o 
   4   6   1     4359.35     4241.17    131.65 o 
   6   6   1     6451.29     6365.71    170.90 o 
   8   6   1     2424.29     2693.58    119.90 o 
  10   6   1     1898.73     1781.06    155.90 o 
  12   6   1      147.41      211.94    119.04 o 
  14   6   1     1413.76     1454.20    211.24 o 
  16   6   1      904.64     1047.86    220.50 o 
  18   6   1       36.51     -163.72    314.23 o 
  20   6   1        2.53        8.56    275.61 o 
 -21   7   1        7.54      -40.33    455.45 o 
 -19   7   1     1311.40      798.59    294.34 o 
 -17   7   1     7346.26     6639.65    381.29 o 
 -15   7   1     1940.69     2187.96    244.37 o 
 -13   7   1      691.08      682.97    151.50 o 
 -11   7   1       87.01      169.51    102.31 o 
  -9   7   1    27592.55    26512.62    444.94 o 
  -7   7   1     4647.36     4584.36    159.53 o 
  -5   7   1     5735.03     5198.02    158.70 o 
  -3   7   1      494.03      423.52     71.91 o 
  -1   7   1     2765.52     2975.92    117.49 o 
   1   7   1    10163.79    10441.42    178.20 o 
   3   7   1    41319.74    41687.05    407.18 o 
   5   7   1    17562.09    17713.53    268.29 o 
   7   7   1     9641.90     9700.74    217.42 o 
   9   7   1     4741.96     4334.34    203.15 o 
  11   7   1    14359.07    13575.79    335.74 o 
  13   7   1     1351.16     1502.92    212.84 o 
  15   7   1     1427.41     1659.12    280.44 o 
  17   7   1        3.42     -115.26    205.25 o 
  19   7   1      948.99      830.51    300.13 o 
 -20   8   1     5050.25     5614.28    466.38 o 
 -18   8   1      883.12     1012.97    300.79 o 
 -16   8   1     5123.08     5024.52    398.61 o 
 -14   8   1    17957.93    17804.22    493.01 o 
 -12   8   1    23797.58    23701.18    414.53 o 
 -10   8   1    34525.93    32507.56    648.09 o 
  -8   8   1     1722.50     1645.91    129.84 o 
  -6   8   1    14842.72    14468.85    262.54 o 
  -4   8   1    77230.16    77002.76    661.53 o 
  -2   8   1   104524.19   104363.64    859.54 o 
   0   8   1    52449.53    52839.58    482.43 o 
   2   8   1      311.07      482.74     68.76 o 
   4   8   1    49046.31    50137.44    488.12 o 
   6   8   1    31353.14    29556.49    377.58 o 
   8   8   1    77629.77    76894.00    652.14 o 
  10   8   1    23441.15    23099.51    560.35 o 
  12   8   1     4191.75     4037.66    226.60 o 
  14   8   1    15598.50    14709.45    539.82 o 
  16   8   1    14165.41    15241.25    587.79 o 
  18   8   1     7017.26     7268.31    486.78 o 
  20   8   1     1266.13     1146.02    320.91 o 
 -19   9   1     5665.14     5544.77    813.22 o 
 -17   9   1    22283.04    21143.59    696.97 o 
 -15   9   1    19868.79    19282.44    628.84 o 
 -13   9   1     5558.51     5697.29    305.00 o 
 -11   9   1     6540.12     6744.39    267.40 o 
  -9   9   1    57505.63    57071.50    692.27 o 
  -7   9   1   103393.12   101329.00    871.65 o 
  -5   9   1    53081.98    49256.04    517.47 o 
  -3   9   1    15912.80    17550.96    275.38 o 
  -1   9   1    32447.92    32413.67    369.94 o 
   1   9   1   220836.09   223580.80   1728.63 o 
   3   9   1   117640.70   117011.19    902.61 o 
   5   9   1    34168.09    32950.96    402.58 o 
   7   9   1        2.91       -1.77     84.23 o 
   9   9   1    36790.56    35086.06    461.99 o 
  11   9   1    69797.73    66479.18    918.40 o 
  13   9   1    32421.04    33811.84    776.09 o 
  15   9   1     4919.74     5213.06    386.17 o 
  17   9   1      444.40      435.19    258.48 o 
  19   9   1     5460.62     5529.42    607.20 o 
 -18  10   1     2165.80     2134.85    452.62 o 
 -16  10   1     1825.30     1368.58    298.53 o 
 -14  10   1    12915.03    12591.54    523.23 o 
 -12  10   1    45400.78    44454.83    755.77 o 
 -10  10   1    46917.45    46385.99    642.07 o 
  -8  10   1     7548.84     7167.53    253.27 o 
  -6  10   1    14519.89    14562.56    285.16 o 
  -4  10   1    71149.72    69741.92    652.36 o 
  -2  10   1   172969.34   170534.98   1232.78 o 
   0  10   1   121261.19   125206.05    959.56 o 
   2  10   1      174.06      356.68     80.13 o 
   4  10   1    17455.84    16627.28    279.25 o 
   6  10   1    79545.47    78075.97    728.00 o 
   8  10   1    75356.68    74645.71    938.96 o 
  10  10   1    19393.45    19212.17    474.53 o 
  12  10   1      941.69      626.87    219.64 o 
  14  10   1    14759.93    15345.52    717.12 o 
  16  10   1    18528.23    18986.75    921.37 o 
  18  10   1     7355.94     7624.01    612.51 o 
 -19  11   1     2511.47     2458.78    395.01 o 
 -17  11   1     6022.81     5945.92    447.26 o 
 -15  11   1     7460.06     7456.37    446.93 o 
 -13  11   1     3679.23     3707.42    285.45 o 
 -11  11   1      107.38       45.30    159.23 o 
  -9  11   1     8865.27     9151.21    443.56 o 
  -7  11   1    28684.59    27930.61    417.51 o 
  -5  11   1    21860.46    22418.19    357.15 o 
  -3  11   1     4475.53     4685.67    168.11 o 
  -1  11   1     7269.57     7375.11    280.92 o 
   1  11   1    72158.21    71869.68    659.45 o 
   3  11   1    45224.41    43894.07    487.58 o 
   5  11   1    13773.45    13718.36    326.44 o 
   7  11   1     1466.34     1347.03    157.85 o 
   9  11   1     6797.64     6493.24    412.75 o 
  11  11   1    27988.55    27788.85    912.80 o 
  13  11   1    15938.53    16142.67    635.64 o 
  15  11   1     1885.57     1866.93    430.78 o 
  17  11   1       38.56     -207.17    207.17 o 
  19  11   1     2464.28     2563.76    390.50 o 
 -18  12   1        6.79       57.50    272.31 o 
 -16  12   1       73.21       65.08    246.81 o 
 -14  12   1     1166.25      975.97    261.47 o 
 -12  12   1     3506.33     3574.00    277.83 o 
 -10  12   1     4903.10     4388.26    279.01 o 
  -8  12   1     3505.24     3263.41    388.77 o 
  -6  12   1       21.29       99.67    114.35 o 
  -4  12   1      406.51      354.57    123.68 o 
  -2  12   1     6156.45     6111.11    210.03 o 
   0  12   1    10106.58    10203.03    238.54 o 
   2  12   1     2036.65     2174.56    160.96 o 
   4  12   1     1072.40     1075.31    157.70 o 
   6  12   1     1968.55     1964.09    176.58 o 
   8  12   1     1707.11     1578.13    198.99 o 
  10  12   1     1975.29     2232.18    227.88 o 
  12  12   1      130.00     -115.17    159.20 o 
  14  12   1     1332.36      897.57    265.09 o 
  16  12   1      270.51      133.10    244.13 o 
  18  12   1      550.98      936.49    322.14 o 
 -17  13   1      815.38      422.87    282.56 o 
 -15  13   1     1431.72     1747.29    307.80 o 
 -13  13   1      743.55      685.85    218.33 o 
 -11  13   1      277.60      333.27    182.31 o 
  -9  13   1     2996.37     3256.17    255.41 o 
  -7  13   1     3719.54     3998.68    231.13 o 
  -5  13   1     4505.21     4572.92    224.74 o 
  -3  13   1      336.30      157.00    135.97 o 
  -1  13   1     2463.78     3027.88    189.52 o 
   1  13   1     5221.05     5563.75    223.19 o 
   3  13   1     9641.48     9806.81    290.85 o 
   5  13   1     3686.50     3870.27    215.81 o 
   7  13   1      256.51      130.97    121.14 o 
   9  13   1     2645.99     2780.29    241.78 o 
  11  13   1     3655.21     3398.72    430.72 o 
  13  13   1     1056.60      852.76    226.28 o 
  15  13   1      530.81      214.19    336.70 o 
  17  13   1       86.31       75.87    276.45 o 
 -16  14   1       33.83       66.13    272.73 o 
 -14  14   1     3754.78     3821.87    475.90 o 
 -12  14   1    13580.89    13255.52    471.69 o 
 -10  14   1    12162.45    12015.19    559.12 o 
  -8  14   1     3610.84     3795.71    331.43 o 
  -6  14   1      681.17     1010.51    172.45 o 
  -4  14   1    17609.60    16752.48    384.30 o 
  -2  14   1    26030.23    26089.75    534.30 o 
   0  14   1    21368.22    20305.79    486.61 o 
   2  14   1     7328.89     7361.97    264.29 o 
   4  14   1     2133.87     2030.72    190.35 o 
   6  14   1    19587.12    20947.70    445.56 o 
   8  14   1    20895.86    20442.93    565.79 o 
  10  14   1     8813.54     8698.55    380.89 o 
  12  14   1       15.14     -163.68    163.68 o 
  14  14   1     2705.14     3357.33    364.63 o 
  16  14   1     4855.32     4627.60    435.32 o 
 -15  15   1     9619.73    10011.56    992.71 o 
 -13  15   1     2946.43     3110.72    311.32 o 
 -11  15   1     1405.01     1461.89    319.79 o 
  -9  15   1    19900.67    19940.99    530.82 o 
  -7  15   1    38910.94    38803.14    698.21 o 
  -5  15   1    39560.06    39776.87    776.36 o 
  -3  15   1     5635.46     5822.89    390.66 o 
  -1  15   1    15079.93    14469.13    891.23 o 
   1  15   1    42643.59    43068.23    716.06 o 
   3  15   1    38877.17    40616.35    660.44 o 
   5  15   1    21715.84    22667.40    466.22 o 
   7  15   1     1395.89      873.99    227.99 o 
   9  15   1    11438.07    11549.70    420.38 o 
  11  15   1    21806.86    21745.85    582.32 o 
  13  15   1    15411.77    14682.40    514.71 o 
  15  15   1     2471.05     2324.13    356.75 o 
 -14  16   1     7883.65     7412.16    613.81 o 
 -12  16   1    13669.10    15019.78    565.62 o 
 -10  16   1    13355.14    13562.83    647.45 o 
  -8  16   1     2459.94     2862.28    301.53 o 
  -6  16   1     5295.99     5283.41    385.01 o 
  -4  16   1    23351.18    24300.32    561.23 o 
  -2  16   1    33041.46    33657.02    652.07 o 
   0  16   1    14778.25    15646.32    449.68 o 
   2  16   1       20.43     -138.40    141.11 o 
   4  16   1     7949.24     8119.21    351.59 o 
   6  16   1    30726.46    32972.34    591.74 o 
   8  16   1    36607.57    36996.10    718.45 o 
  10  16   1     5731.02     5716.28    348.62 o 
  12  16   1        1.43     -191.56    191.56 o 
  14  16   1     4837.98     4757.27    369.98 o 
 -13  17   1      719.40      774.96    297.80 o 
 -11  17   1      516.44      406.71    325.47 o 
  -9  17   1     6746.92     6995.82    535.05 o 
  -7  17   1    23591.46    25150.47    883.28 o 
  -5  17   1    11048.11    11503.57    739.54 o 
  -3  17   1      130.66     -146.70    162.74 o 
  -1  17   1     8556.71     7860.21    353.91 o 
   1  17   1    23855.89    24184.75    565.11 o 
   3  17   1    17011.53    17625.72    497.94 o 
   5  17   1    10942.16    10408.25    408.81 o 
   7  17   1      241.85     -239.72    239.72 o 
   9  17   1     4922.38     5048.10    332.51 o 
  11  17   1     7865.28     8079.51    462.74 o 
  13  17   1     4333.18     4249.77    355.60 o 
 -12  18   1     1169.54     1961.37    428.76 o 
 -10  18   1     1232.56     1254.58    470.87 o 
  -8  18   1      281.76      547.47    304.39 o 
  -6  18   1     1021.57      933.16    621.50 o 
  -4  18   1     2976.82     2904.73    465.20 o 
  -2  18   1     2576.30     2558.49    383.03 o 
   0  18   1      276.89     -113.25    200.76 o 
   2  18   1       12.51      -71.91    230.74 o 
   4  18   1      246.74      298.26    275.51 o 
   6  18   1     2546.19     2540.60    398.99 o 
   8  18   1     2029.68     2012.41    396.67 o 
  10  18   1      197.81       64.71    357.01 o 
  12  18   1      148.12      123.45    341.81 o 
 -11  19   1       23.81     -287.40    287.40 o 
  -9  19   1        5.11       25.33    302.58 o 
  -7  19   1       93.66       10.82    341.59 o 
  -5  19   1       20.22      369.82    331.89 o 
  -3  19   1       95.05      193.81    241.78 o 
  -1  19   1        3.02      149.53    312.85 o 
   1  19   1      416.11      565.81    251.43 o 
   3  19   1      897.43      818.94    274.06 o 
   5  19   1      132.88      119.16    244.15 o 
   7  19   1       11.30      228.91    493.40 o 
   9  19   1        5.64     -451.89    462.57 o 
  11  19   1       44.85       26.09    519.50 o 
 -10  20   1     2696.51     2416.01    734.17 o 
  -8  20   1      406.73     -103.19    483.91 o 
  -6  20   1     1565.00     2193.03    677.24 o 
  -4  20   1     5293.95     4087.36    551.75 o 
  -2  20   1     4767.31     4857.30    588.40 o 
   0  20   1     2975.40     2857.42    786.36 o 
   2  20   1      229.49      400.23    389.45 o 
   4  20   1     2881.44     2074.79    480.61 o 
   6  20   1     5624.04     4765.61    837.36 o 
   8  20   1     3709.52     3586.66    779.24 o 
  10  20   1      369.47     -179.10    517.12 o 
  -9  21   1     4712.61     2139.66    741.29 o 
  -7  21   1     8019.37     7269.39    986.81 o 
  -5  21   1     4505.47     4510.60    876.50 o 
  -3  21   1      451.42       16.74    395.32 o 
  -1  21   1     2325.49     1618.42    607.86 o 
   1  21   1    10075.07    11143.89    979.10 o 
   3  21   1    12040.49    11824.92    822.05 o 
   5  21   1     4212.06     3738.48    831.43 o 
   7  21   1        0.44      742.48    542.03 o 
   9  21   1     2806.62     3287.77    775.69 o 
  -6  22   1      954.57      722.31    594.22 o 
  -4  22   1     7182.41     6348.32    789.33 o 
  -2  22   1    12039.75    12449.72    872.34 o 
   0  22   1     7610.94     9079.33    771.63 o 
   2  22   1      108.14      163.03    421.65 o 
   4  22   1     2704.95     3318.80    572.32 o 
  -1  23   1     1237.51      631.44    480.69 o 
   1  23   1     6885.29     6115.67    721.72 o 
 -22   0   2     6287.34     5797.48    952.41 o 
 -20   0   2     1458.82     1339.94   1463.60 o 
 -18   0   2     1996.22     1191.48    357.23 o 
 -16   0   2    23785.49    24204.02   1033.66 o 
 -14   0   2    64503.55    61494.43   1269.76 o 
 -12   0   2    58327.46    59699.07   1164.23 o 
 -10   0   2     1497.12     1531.77    218.78 o 
  -8   0   2    21426.01    21495.81    439.37 o 
  -6   0   2   262378.06   251054.38   3037.97 o 
  -4   0   2    32415.94    32618.12    522.34 o 
  -2   0   2   115552.57   121833.55   1316.78 o 
   2   0   2   195636.00   200788.91   1722.76 o 
   4   0   2   156767.92   159711.66   2390.52 o 
   6   0   2   130529.63   131362.55   1564.81 o 
   8   0   2     4192.47     3393.07    161.96 o 
  10   0   2     2997.25     3088.08    176.73 o 
  12   0   2    72663.37    70588.74   2724.98 o 
  14   0   2    55300.73    54080.87   1199.03 o 
  16   0   2    13239.99    13160.29    654.71 o 
  18   0   2      154.59      285.28    274.20 o 
  20   0   2      781.22      366.76    333.33 o 
 -21   1   2     6537.36     6405.14    433.54 o 
 -19   1   2    16476.11    15625.54    542.86 o 
 -17   1   2     8187.79     8667.32    739.34 o 
 -15   1   2      412.76      385.72    164.90 o 
 -13   1   2    11018.88    10279.35    356.97 o 
 -11   1   2    68671.13    67173.51    849.56 o 
  -9   1   2   103460.70    99109.31    800.15 o 
  -7   1   2    33149.99    32385.93    383.29 o 
  -5   1   2     5622.51     6153.94    132.45 o 
  -3   1   2     1472.82     1723.44     60.49 o 
  -1   1   2   186754.64   194268.67   1650.29 o 
   1   1   2   279010.56   290804.59   2113.86 o 
   3   1   2    70391.67    71810.45    508.05 o 
   5   1   2     3872.34     3701.43    103.42 o 
   7   1   2    78789.40    75232.15    600.92 o 
   9   1   2   132348.58   132529.67   1048.38 o 
  11   1   2    92292.38    94557.25   1083.79 o 
  13   1   2    16814.98    16534.15    632.22 o 
  15   1   2      669.85      649.45    179.01 o 
  17   1   2    13877.04    14374.09    497.72 o 
  19   1   2    15866.98    16121.21    565.65 o 
  21   1   2     5584.60     5683.33    473.01 o 
 -22   2   2     1826.18     1605.83    474.95 o 
 -20   2   2      365.79      366.16    233.48 o 
 -18   2   2     2161.19     1651.14    259.30 o 
 -16   2   2     7855.72     8128.22    373.67 o 
 -14   2   2    16730.74    16504.00    548.16 o 
 -12   2   2    20531.00    21013.65    468.59 o 
 -10   2   2     9520.46     9700.90    359.19 o 
  -8   2   2    23997.97    24847.39    322.10 o 
  -6   2   2    45625.29    45713.64    464.77 o 
  -4   2   2    39751.98    39371.71    378.87 o 
  -2   2   2    12033.16    12345.06    135.05 o 
   0   2   2     6768.08     7443.22    125.03 o 
   2   2   2   106422.17   111885.94    798.90 o 
   4   2   2   357239.81   364984.25   2199.32 o 
   6   2   2    86432.98    88278.42    727.55 o 
   8   2   2    11326.81    11667.01    196.73 o 
  10   2   2     4042.75     4354.59    210.34 o 
  12   2   2    18173.45    18630.03    455.34 o 
  14   2   2    20149.56    20011.01    509.61 o 
  16   2   2     5361.68     5578.33    384.60 o 
  18   2   2      341.46      383.86    215.20 o 
  20   2   2     1423.39     1696.17    313.11 o 
 -21   3   2      108.79      -43.62    240.44 o 
 -19   3   2      225.99     -108.72    265.98 o 
 -17   3   2       85.36       -2.38    177.05 o 
 -15   3   2      174.67      160.77    194.13 o 
 -13   3   2     1441.52     1697.03    192.44 o 
 -11   3   2        8.53       17.76    100.39 o 
  -9   3   2     4652.75     4719.30    164.03 o 
  -7   3   2       54.69      103.56     68.32 o 
  -5   3   2     2374.70     2350.62    144.45 o 
  -3   3   2     2956.81     3046.47     89.11 o 
  -1   3   2      445.74      432.07     53.30 o 
   1   3   2    23346.57    23912.04    304.42 o 
   3   3   2    73502.19    76692.95    556.26 o 
   5   3   2     2346.54     2595.10    110.42 o 
   7   3   2     1004.24     1100.04     79.70 o 
   9   3   2     1667.69     1529.80    125.08 o 
  11   3   2     1759.48     1918.93    151.86 o 
  13   3   2      285.45      493.40    162.55 o 
  15   3   2      103.96      -58.20    152.26 o 
  17   3   2      321.59      488.60    203.72 o 
  19   3   2      530.49      597.84    236.75 o 
  21   3   2        2.44     -236.90    236.90 o 
 -20   4   2      404.69      368.80    244.41 o 
 -18   4   2      749.67      330.07    210.17 o 
 -16   4   2     3258.55     3148.45    274.83 o 
 -14   4   2    10469.84    10453.52    529.50 o 
 -12   4   2     3934.97     3862.63    208.77 o 
 -10   4   2      253.53      250.98     90.66 o 
  -8   4   2      127.37       25.94     83.02 o 
  -6   4   2    32057.40    31506.53    330.60 o 
  -4   4   2    21135.40    20083.95    240.16 o 
  -2   4   2     6290.62     6229.29    124.01 o 
   0   4   2    26848.39    27257.13    615.78 o 
   2   4   2    17976.97    17305.04    228.31 o 
   4   4   2    27560.67    28504.53    268.24 o 
   6   4   2    80737.96    84301.33    717.55 o 
   8   4   2    40782.20    40972.77    494.27 o 
  10   4   2     2056.20     2150.84    151.17 o 
  12   4   2     5537.40     5181.07    268.07 o 
  14   4   2    10350.82    10667.54    389.73 o 
  16   4   2     4971.20     4928.49    339.99 o 
  18   4   2     1168.82     1096.64    264.15 o 
  20   4   2      204.55     -147.70    265.17 o 
 -21   5   2     4185.40     4185.22    382.80 o 
 -19   5   2    13431.69    13261.34    527.45 o 
 -17   5   2     9726.48     9055.79    414.71 o 
 -15   5   2     2698.81     2793.86    253.65 o 
 -13   5   2     3423.82     3537.59    215.91 o 
 -11   5   2    47853.31    46591.41    549.10 o 
  -9   5   2    69698.34    69067.73    814.90 o 
  -7   5   2    74475.32    74028.20    777.51 o 
  -5   5   2       17.48       35.27     57.32 o 
  -3   5   2    14313.39    14503.45    271.05 o 
  -1   5   2    90528.33    91576.82    789.54 o 
   1   5   2    47390.43    47199.29    443.72 o 
   3   5   2    65845.68    66020.25    522.61 o 
   5   5   2       26.28       80.79     51.12 o 
   7   5   2   155173.83   155030.45   1115.71 o 
   9   5   2   124140.66   120932.53   1078.22 o 
  11   5   2    59950.05    58143.11    697.65 o 
  13   5   2     1611.28     1859.83    210.87 o 
  15   5   2     1553.60     1739.93    296.50 o 
  17   5   2    11017.90    10991.45    519.92 o 
  19   5   2    14349.76    14930.12    653.77 o 
  21   5   2     3635.24     3466.36    496.66 o 
 -20   6   2     1840.25     2021.37    313.89 o 
 -18   6   2     5396.19     5217.35    356.64 o 
 -16   6   2    36630.06    35918.57    732.88 o 
 -14   6   2    41044.46    40112.82    719.61 o 
 -12   6   2    19817.19    18882.44    398.67 o 
 -10   6   2     2670.44     2599.43    153.44 o 
  -8   6   2    20255.72    19428.97    308.26 o 
  -6   6   2   182957.66   186588.48   1343.53 o 
  -4   6   2   278337.66   274642.47   1757.70 o 
  -2   6   2    84766.45    85411.29    650.89 o 
   0   6   2      111.87       86.20     60.15 o 
   2   6   2    92964.20    91776.13    725.17 o 
   4   6   2   320203.25   331105.63   2075.08 o 
   6   6   2   287905.69   289195.19   1725.70 o 
   8   6   2    50131.03    48771.36    509.15 o 
  10   6   2      740.75      675.00    179.23 o 
  12   6   2    47283.12    44500.12    622.47 o 
  14   6   2    64143.36    64271.27    952.09 o 
  16   6   2    30161.51    29595.38    783.74 o 
  18   6   2     1815.18     1774.25    313.50 o 
  20   6   2     2690.96     3152.66    399.29 o 
 -21   7   2     5870.43     3865.39    768.57 o 
 -19   7   2    15561.90    16301.35    658.48 o 
 -17   7   2    10732.53    10950.78    452.35 o 
 -15   7   2     1690.01     1694.33    226.29 o 
 -13   7   2     7756.72     7567.34    287.75 o 
 -11   7   2    35598.41    35186.77    484.78 o 
  -9   7   2    99088.92    94143.38   1250.99 o 
  -7   7   2    33258.09    32504.32    397.64 o 
  -5   7   2      790.28      712.24     85.60 o 
  -3   7   2    53605.03    53422.64    489.74 o 
  -1   7   2   159968.56   159709.78   1090.51 o 
   1   7   2   129901.39   132149.97    927.22 o 
   3   7   2    58277.61    59997.22    517.86 o 
   5   7   2     4850.06     4653.55    146.85 o 
   7   7   2    42445.98    41097.94    414.33 o 
   9   7   2   120079.35   119229.02   1093.04 o 
  11   7   2    20290.95    21074.83    417.10 o 
  13   7   2      220.20      149.31    229.91 o 
  15   7   2     5475.87     5457.63    405.51 o 
  17   7   2    13444.98    13769.48    580.48 o 
  19   7   2    17205.14    17590.85    701.72 o 
 -20   8   2     1061.85      683.13    311.84 o 
 -18   8   2     2274.57     2238.61    338.38 o 
 -16   8   2    14346.96    13989.90    514.86 o 
 -14   8   2    19120.27    19173.07    450.85 o 
 -12   8   2     3502.63     3272.77    190.23 o 
 -10   8   2      463.29      642.22    133.87 o 
  -8   8   2     9107.00     9043.27    257.00 o 
  -6   8   2    45931.82    43757.26    480.63 o 
  -4   8   2    73805.84    73646.31    644.27 o 
  -2   8   2    28452.79    28669.68    335.71 o 
   0   8   2      921.21     1016.81     78.59 o 
   2   8   2    29343.69    30012.28    333.03 o 
   4   8   2    74913.52    74092.09    635.43 o 
   6   8   2    33276.07    32179.27    611.52 o 
   8   8   2     9667.54     9967.60    229.03 o 
  10   8   2     1692.57     1939.53    165.36 o 
  12   8   2     9199.91     9518.34    350.45 o 
  14   8   2    13398.32    12772.20    513.39 o 
  16   8   2     6424.27     6098.95    419.95 o 
  18   8   2      808.23      293.98    275.23 o 
  20   8   2      450.99      632.92    318.70 o 
 -19   9   2      890.96     1280.24    321.41 o 
 -17   9   2      169.19       22.56    234.51 o 
 -15   9   2      439.10      575.05    241.06 o 
 -13   9   2       91.66      107.12    138.41 o 
 -11   9   2     1190.62     1202.61    184.14 o 
  -9   9   2     4078.42     4173.48    206.23 o 
  -7   9   2     1482.47     1527.67    126.21 o 
  -5   9   2     2429.81     2575.33    133.78 o 
  -3   9   2      317.62      221.91     75.82 o 
  -1   9   2     3566.97     3229.54    124.98 o 
   1   9   2     2437.69     2497.42    112.20 o 
   3   9   2      868.97      895.37     84.66 o 
   5   9   2      142.89      254.86     79.34 o 
   7   9   2     2598.13     2711.16    146.49 o 
   9   9   2     5325.91     5532.48    273.29 o 
  11   9   2      275.86      159.08    153.64 o 
  13   9   2       11.43       13.99    183.91 o 
  15   9   2      511.91      510.98    234.75 o 
  17   9   2       25.43      218.19    231.58 o 
  19   9   2      252.45      321.04    283.40 o 
 -18  10   2       34.74     -240.35    240.35 o 
 -16  10   2      429.65      256.68    228.70 o 
 -14  10   2     8740.63     7929.84    427.62 o 
 -12  10   2     1388.08     1547.03    182.94 o 
 -10  10   2      171.29      -41.00    121.95 o 
  -8  10   2     2845.30     2953.84    183.95 o 
  -6  10   2    17587.46    17291.70    314.25 o 
  -4  10   2    14070.99    13951.86    267.84 o 
  -2  10   2     8698.50     8805.12    207.05 o 
   0  10   2     3950.14     4428.35    150.33 o 
   2  10   2    11442.52    12256.23    227.72 o 
   4  10   2     5840.72     5776.96    172.59 o 
   6  10   2     6227.63     6013.84    239.42 o 
   8  10   2     2208.23     2151.60    254.91 o 
  10  10   2       17.21      -18.41    134.16 o 
  12  10   2     5742.22     5113.43    458.97 o 
  14  10   2     9321.29     8549.32    447.36 o 
  16  10   2     1192.13      712.21    261.48 o 
  18  10   2        4.39      112.21    268.66 o 
 -19  11   2     3274.93     3024.77    407.35 o 
 -17  11   2     5211.15     4366.88    407.46 o 
 -15  11   2     2060.57     2237.29    314.00 o 
 -13  11   2     8839.70     8172.24    442.19 o 
 -11  11   2    29047.70    29327.95    609.02 o 
  -9  11   2    25089.29    24434.66    456.64 o 
  -7  11   2     8088.96     7799.19    237.54 o 
  -5  11   2      222.64      353.15    100.91 o 
  -3  11   2    29813.09    28918.93    435.48 o 
  -1  11   2    89541.66    89863.83    773.18 o 
   1  11   2    64538.55    63437.48    640.65 o 
   3  11   2     8994.17     8621.65    251.76 o 
   5  11   2     1046.64     1246.96    145.12 o 
   7  11   2    14964.01    14489.81    353.29 o 
   9  11   2    26663.21    27463.48    560.88 o 
  11  11   2    28573.82    29179.62    605.94 o 
  13  11   2     7404.71     6963.51    352.65 o 
  15  11   2     1388.23     1357.05    287.24 o 
  17  11   2     4605.99     4824.59    423.54 o 
  19  11   2     3994.81     4552.49   1325.19 o 
 -18  12   2      178.67      400.56    294.42 o 
 -16  12   2     9463.25    10081.23    820.58 o 
 -14  12   2    32176.50    32293.57   1185.74 o 
 -12  12   2    24481.76    23292.36    574.01 o 
 -10  12   2     2656.79     2822.93    244.96 o 
  -8  12   2     7883.84     8262.46    329.06 o 
  -6  12   2    27618.91    27805.60    421.69 o 
  -4  12   2    56574.96    55023.61    595.35 o 
  -2  12   2    25185.94    23634.60    357.97 o 
   0  12   2      385.39      490.93     98.66 o 
   2  12   2    28222.43    26214.00    433.74 o 
   4  12   2    81539.07    80389.22    859.46 o 
   6  12   2    48586.45    48495.80    653.45 o 
   8  12   2    10255.35    10531.01    356.48 o 
  10  12   2      183.87      317.67    161.37 o 
  12  12   2    16460.90    16271.27    492.66 o 
  14  12   2    24642.79    24606.67    721.71 o 
  16  12   2     7502.64     7172.22    472.82 o 
  18  12   2      186.35      113.79    278.14 o 
 -17  13   2     6832.17     6227.19    479.44 o 
 -15  13   2     1519.37     1483.38    310.59 o 
 -13  13   2     7514.36     7342.13    376.52 o 
 -11  13   2    35768.57    36011.26    742.81 o 
  -9  13   2    30551.34    32430.66    720.92 o 
  -7  13   2    20501.81    20617.63    435.25 o 
  -5  13   2     8567.35     7795.39    276.18 o 
  -3  13   2    15613.59    15933.02    338.50 o 
  -1  13   2    91040.53    88523.02   1041.95 o 
   1  13   2    78250.16    77233.45    835.65 o 
   3  13   2    20222.92    19817.86    473.59 o 
   5  13   2     1522.74     1387.69    211.71 o 
   7  13   2    10979.07    11762.36    337.42 o 
   9  13   2    33068.60    33234.05    681.52 o 
  11  13   2    38892.30    38806.59    743.84 o 
  13  13   2     4295.45     4323.14    539.60 o 
  15  13   2      926.88      212.66    249.31 o 
  17  13   2     7480.04     7466.99    513.10 o 
 -16  14   2     5733.90     5481.65    452.17 o 
 -14  14   2    12571.46    12967.95    576.28 o 
 -12  14   2     8048.19     8731.59    399.28 o 
 -10  14   2       80.06      -48.17    191.91 o 
  -8  14   2     2143.89     2285.49    224.83 o 
  -6  14   2    16182.39    16160.07    391.55 o 
  -4  14   2    36599.80    36277.89    643.79 o 
  -2  14   2    19741.60    20435.07    552.44 o 
   0  14   2     1780.89     1797.60    167.72 o 
   2  14   2     7310.48     7155.54    262.80 o 
   4  14   2    36872.08    36262.37    644.71 o 
   6  14   2    18737.91    19912.43    452.25 o 
   8  14   2     4658.60     5041.30    290.13 o 
  10  14   2      155.74       79.47    171.27 o 
  12  14   2     8748.01     8287.84    398.13 o 
  14  14   2    10011.36    10651.34    534.55 o 
  16  14   2     3443.86     3711.61    409.69 o 
 -15  15   2        6.92     -225.38    297.80 o 
 -13  15   2     1009.85     1059.76    239.96 o 
 -11  15   2     3210.84     3009.62    284.98 o 
  -9  15   2     1253.19     1148.23    224.43 o 
  -7  15   2     1344.01     1464.43    340.85 o 
  -5  15   2     1778.89     1818.95    340.85 o 
  -3  15   2      671.05      658.82    172.85 o 
  -1  15   2     8865.22     8463.93    335.79 o 
   1  15   2     6010.75     6547.29    260.13 o 
   3  15   2       69.45      109.43    127.39 o 
   5  15   2       64.24      338.97    141.80 o 
   7  15   2      956.92      938.61    263.98 o 
   9  15   2     3440.90     3688.31    282.26 o 
  11  15   2     2120.56     2230.12    280.59 o 
  13  15   2      544.12      520.67    260.21 o 
  15  15   2      189.84      348.64    295.19 o 
 -14  16   2      106.64      -94.11    300.18 o 
 -12  16   2      440.72      431.83    447.88 o 
 -10  16   2      378.31      512.58    530.17 o 
  -8  16   2      639.32     1086.29    310.06 o 
  -6  16   2      989.88      837.79    244.25 o 
  -4  16   2     1378.32     1325.52    205.79 o 
  -2  16   2      748.55      697.98    181.85 o 
   0  16   2      105.98      326.32    165.02 o 
   2  16   2      307.28      286.86    155.41 o 
   4  16   2      317.39      316.11    147.57 o 
   6  16   2     1431.95     1636.68    199.89 o 
   8  16   2      480.90      435.30    189.08 o 
  10  16   2       32.00     -157.76    180.95 o 
  12  16   2      289.85      481.81    225.70 o 
  14  16   2      296.90       59.24    227.02 o 
 -13  17   2      428.94      642.40    340.59 o 
 -11  17   2     3625.23     4600.59    495.86 o 
  -9  17   2     9890.83    10068.58    632.22 o 
  -7  17   2     6567.63     6032.84    502.10 o 
  -5  17   2      163.64      -43.37    201.09 o 
  -3  17   2     3962.05     3893.11    340.86 o 
  -1  17   2    11892.78    11815.62    521.39 o 
   1  17   2    10107.88    10971.99    500.51 o 
   3  17   2     5079.32     4773.29    371.27 o 
   5  17   2      100.22       81.31    202.05 o 
   7  17   2     5016.34     5270.70    384.97 o 
   9  17   2     8075.23     8079.71    660.93 o 
  11  17   2     5224.48     5806.56    447.49 o 
  13  17   2      548.98      536.49    280.59 o 
 -12  18   2     6242.53     5917.25    560.49 o 
 -10  18   2     1197.99     1035.08    370.02 o 
  -8  18   2     3267.34     4024.64    473.32 o 
  -6  18   2    24772.54    25824.83    901.39 o 
  -4  18   2    19141.04    19411.87    654.97 o 
  -2  18   2     5953.47     6359.00    632.52 o 
   0  18   2       40.99     -197.24    197.24 o 
   2  18   2     8952.70     9794.70    525.53 o 
   4  18   2    31846.84    33127.71    893.69 o 
   6  18   2    27912.98    27828.06    969.58 o 
   8  18   2     4572.54     3981.43    469.64 o 
  10  18   2      318.29      444.65    335.49 o 
  12  18   2     5286.40     5282.40   1063.31 o 
 -11  19   2     9589.33    10543.85    696.72 o 
  -9  19   2    17128.60    18625.77   2328.24 o 
  -7  19   2    11147.23     9929.21    637.45 o 
  -5  19   2      107.89      331.97    247.62 o 
  -3  19   2     6883.47     7809.91    683.72 o 
  -1  19   2    13506.26    14084.85    716.99 o 
   1  19   2    14227.11    15255.69    606.20 o 
   3  19   2     6970.79     6419.07    488.13 o 
   5  19   2      628.91      253.86    268.52 o 
   7  19   2     9961.55     9120.74    631.80 o 
   9  19   2    15500.39    16721.14   1252.48 o 
  11  19   2     6625.20     6150.02   1084.66 o 
 -10  20   2      463.31      579.20    382.89 o 
  -8  20   2     2579.71     2268.67    433.37 o 
  -6  20   2    10779.40    10799.31    669.87 o 
  -4  20   2    15032.56    15970.23    657.27 o 
  -2  20   2     3610.68     3724.56    389.40 o 
   0  20   2        3.35      143.45    246.07 o 
   2  20   2     4021.53     3014.40    385.25 o 
   4  20   2    13485.67    14268.32    632.97 o 
   6  20   2     9213.66     8137.59    627.46 o 
   8  20   2     1584.18      597.78    555.08 o 
  10  20   2      283.23      912.08    568.13 o 
  -9  21   2     1957.14     1726.91    683.17 o 
  -7  21   2      883.59     1588.14    628.61 o 
  -5  21   2        2.86     -412.75    506.45 o 
  -3  21   2     1774.35     1927.35    511.29 o 
  -1  21   2     2938.72     2885.91    525.07 o 
   1  21   2     2534.42     1469.62    738.33 o 
   3  21   2      895.40      905.19    445.44 o 
   5  21   2       36.31      201.63    563.38 o 
   7  21   2      468.21      836.18    574.06 o 
  -6  22   2        1.13     1361.60    659.45 o 
  -4  22   2        2.64      -91.85    392.77 o 
  -2  22   2      164.97      281.21    422.13 o 
   0  22   2        0.13      316.94    440.24 o 
   2  22   2       18.70      123.53    402.56 o 
   4  22   2      150.17     -282.15    378.29 o 
  -1  23   2     3538.74     3767.91    618.10 o 
   1  23   2     3157.43     3491.73    611.16 o 
 -21   1   3     2820.68     2428.18    330.51 o 
 -19   1   3     2502.31     2518.60    299.27 o 
 -17   1   3       62.66     -168.59    168.59 o 
 -15   1   3     7545.78     7338.13    453.13 o 
 -13   1   3    21805.32    21881.53    492.82 o 
 -11   1   3    23157.68    23137.32    415.00 o 
  -9   1   3     4522.64     4487.00    147.69 o 
  -7   1   3        7.20       56.06     52.13 o 
  -5   1   3     6316.21     6466.57    135.56 o 
  -3   1   3    11155.76    11232.11    139.15 o 
  -1   1   3    41422.53    42140.94    340.68 o 
   1   1   3     5973.34     6032.76    115.45 o 
   3   1   3    43449.44    45102.54    364.75 o 
   5   1   3    29217.19    29088.16    299.25 o 
   7   1   3    43452.21    41277.39    546.18 o 
   9   1   3    22539.96    23037.29    303.16 o 
  11   1   3     3392.82     3361.03    217.28 o 
  13   1   3      831.34     1113.81    186.94 o 
  15   1   3     6031.34     6554.57    341.63 o 
  17   1   3     6002.61     6529.04    370.77 o 
  19   1   3     1798.91     1878.36    289.59 o 
  21   1   3      266.45      164.99    249.77 o 
 -22   2   3      238.93      395.40    324.34 o 
 -20   2   3     2527.59     2296.70    423.36 o 
 -18   2   3    12353.36    12620.14    481.76 o 
 -16   2   3    27275.92    27291.41    628.85 o 
 -14   2   3     8382.08     8449.46    404.87 o 
 -12   2   3     2237.17     2692.06    239.79 o 
 -10   2   3    32138.07    31762.68    400.95 o 
  -8   2   3    68158.05    65679.11    589.20 o 
  -6   2   3    69398.02    67150.80    590.63 o 
  -4   2   3    41664.93    42919.36    332.81 o 
  -2   2   3    95376.30    99270.42    811.62 o 
   0   2   3    57944.16    59939.29    531.50 o 
   2   2   3    42728.84    43029.28    434.66 o 
   4   2   3     7002.16     8026.14    145.69 o 
   6   2   3     8458.57     8314.06    225.34 o 
   8   2   3     8201.91     8358.28    178.57 o 
  10   2   3    91512.05    91539.23    885.72 o 
  12   2   3    74438.45    73315.59    957.49 o 
  14   2   3    24363.11    24047.35    559.72 o 
  16   2   3      239.06     -139.72    157.74 o 
  18   2   3     2592.51     2812.79    296.76 o 
  20   2   3     7525.61     7648.15    790.06 o 
 -21   3   3    13212.94    12559.55    844.16 o 
 -19   3   3    10095.88     9619.26    504.24 o 
 -17   3   3      574.28      287.69    199.50 o 
 -15   3   3    12601.96    12725.95    703.09 o 
 -13   3   3    58958.56    56840.92    828.80 o 
 -11   3   3    87842.76    84344.60    880.67 o 
  -9   3   3    43347.64    42483.80    470.92 o 
  -7   3   3      318.12      430.48    116.94 o 
  -5   3   3    81135.20    80148.04    604.64 o 
  -3   3   3   400221.56   403652.75   2403.70 o 
  -1   3   3   142960.70   146315.39   1161.49 o 
   1   3   3   217469.25   226661.09   1732.05 o 
   3   3   3     7289.51     7721.38    137.67 o 
   5   3   3   215314.70   218433.23   1414.47 o 
   7   3   3   227765.58   234977.38   1630.86 o 
   9   3   3    96951.53    95265.50    873.08 o 
  11   3   3     5835.80     6165.71    253.65 o 
  13   3   3    10737.74    10567.89    497.32 o 
  15   3   3    42014.15    42589.62    890.21 o 
  17   3   3    28945.07    30346.91    964.68 o 
  19   3   3    10030.11    10063.63    474.48 o 
  21   3   3       10.52     -190.80    278.69 o 
 -20   4   3     1915.62     1559.90    297.77 o 
 -18   4   3    20792.94    20979.25    602.10 o 
 -16   4   3    32865.71    31260.67    670.67 o 
 -14   4   3    13655.67    13423.52    416.64 o 
 -12   4   3        3.23      -61.98    102.94 o 
 -10   4   3    36768.77    35767.41    449.48 o 
  -8   4   3    97816.36    94643.17    987.64 o 
  -6   4   3   165214.70   167256.00   1137.82 o 
  -4   4   3    77839.96    78988.97    600.46 o 
  -2   4   3      527.82      569.75     56.17 o 
   0   4   3   120451.16   121505.46    982.89 o 
   2   4   3   186537.59   185456.80   1307.96 o 
   4   4   3   273695.25   285513.00   1785.30 o 
   6   4   3    68214.05    69879.14    589.32 o 
   8   4   3     2709.47     2920.29    141.98 o 
  10   4   3    67716.57    65488.98    727.16 o 
  12   4   3    63305.96    61723.57    866.96 o 
  14   4   3    21090.10    21085.77    528.87 o 
  16   4   3     2692.31     2786.92    295.38 o 
  18   4   3     5121.25     4732.20    353.56 o 
  20   4   3    11866.48    11025.53    592.57 o 
 -21   5   3     4291.39     3999.23    380.84 o 
 -19   5   3     3168.92     3414.84    333.12 o 
 -17   5   3       13.20     -164.93    179.75 o 
 -15   5   3     3246.77     3763.70    274.59 o 
 -13   5   3    11583.47    11137.24    331.83 o 
 -11   5   3    30244.07    30103.93    431.66 o 
  -9   5   3    17633.69    18504.48    346.83 o 
  -7   5   3     5509.86     6140.04    199.62 o 
  -5   5   3    38632.44    38248.87    384.11 o 
  -3   5   3    69576.33    72119.83    566.36 o 
  -1   5   3    64558.53    65080.21    501.53 o 
   1   5   3     1247.83     1362.25     78.82 o 
   3   5   3       64.57       96.99     60.24 o 
   5   5   3    81284.05    84030.34    681.77 o 
   7   5   3   174007.89   175102.36   1238.44 o 
   9   5   3    69217.44    68938.57    737.18 o 
  11   5   3     1824.02     1880.90    186.35 o 
  13   5   3    10778.79    10324.17    375.03 o 
  15   5   3    14428.86    15174.60    475.76 o 
  17   5   3    10440.20    11726.47    601.65 o 
  19   5   3     3101.90     3039.35    392.94 o 
  21   5   3       48.62     -286.80    286.80 o 
 -20   6   3      207.57       18.10    236.45 o 
 -18   6   3      737.61      648.94    232.27 o 
 -16   6   3     2194.07     2355.38    403.33 o 
 -14   6   3      184.73      293.95    138.90 o 
 -12   6   3     3903.60     3893.01    210.63 o 
 -10   6   3      330.02      175.50    117.44 o 
  -8   6   3       87.51        6.17     73.04 o 
  -6   6   3     1495.35     1595.32    104.49 o 
  -4   6   3       55.39       17.45     57.13 o 
  -2   6   3     2199.43     2271.89     94.36 o 
   0   6   3      213.11      248.86     49.03 o 
   2   6   3      997.62      835.39     82.30 o 
   4   6   3     1399.37     1548.37     74.28 o 
   6   6   3    10112.76    10661.12    212.96 o 
   8   6   3     1134.05     1096.99    107.28 o 
  10   6   3      933.93      981.03    137.08 o 
  12   6   3      209.67      413.13    130.28 o 
  14   6   3       55.44      121.38    159.23 o 
  16   6   3       35.13      271.38    226.33 o 
  18   6   3      187.58      127.83    252.23 o 
  20   6   3       45.96     -203.44    252.23 o 
 -21   7   3     1094.55      634.54    553.89 o 
 -19   7   3     1554.60      880.49    254.81 o 
 -17   7   3       50.86      219.96    195.38 o 
 -15   7   3     1348.65     1333.09    194.53 o 
 -13   7   3     1333.71     1681.59    263.40 o 
 -11   7   3    16994.50    17114.13    582.23 o 
  -9   7   3     3708.52     3671.45    204.18 o 
  -7   7   3      806.87      827.99     98.46 o 
  -5   7   3     6564.34     5778.77    166.84 o 
  -3   7   3    22490.74    21018.90    278.97 o 
  -1   7   3    15790.90    16127.43    244.12 o 
   1   7   3    15414.27    15503.91    274.18 o 
   3   7   3     8015.71     8246.46    205.94 o 
   5   7   3    47274.63    48010.37    466.58 o 
   7   7   3    22605.21    22432.08    328.47 o 
   9   7   3     8127.07     8721.94    264.88 o 
  11   7   3     3805.98     3588.04    207.46 o 
  13   7   3      143.20      408.44    199.67 o 
  15   7   3     7140.28     7088.96    422.98 o 
  17   7   3     7663.79     8044.77    479.37 o 
  19   7   3     1137.01     1029.77    310.27 o 
 -20   8   3      681.29      780.24    400.09 o 
 -18   8   3     7461.02     7624.67    696.81 o 
 -16   8   3    17108.00    17240.13    570.08 o 
 -14   8   3    11334.21    11447.49    516.85 o 
 -12   8   3      355.94      435.36    123.79 o 
 -10   8   3    13530.19    13059.88    397.44 o 
  -8   8   3    47955.23    47719.63    794.02 o 
  -6   8   3    78446.32    75511.61    682.52 o 
  -4   8   3    31386.21    31883.95    421.00 o 
  -2   8   3     2779.52     2681.68    112.88 o 
   0   8   3    42204.98    42212.61    409.70 o 
   2   8   3   144804.91   146497.25   1554.41 o 
   4   8   3    88361.18    87548.39    714.12 o 
   6   8   3     7381.27     7601.66    168.92 o 
   8   8   3     7065.55     6961.79    211.23 o 
  10   8   3    34677.61    34278.75    604.83 o 
  12   8   3    42843.93    41516.05    969.13 o 
  14   8   3    27068.16    27272.20    964.80 o 
  16   8   3     1286.50     1348.34    279.62 o 
  18   8   3     3278.82     3651.46    396.90 o 
  20   8   3     6784.45     6383.53    508.08 o 
 -19   9   3     7171.11     7538.23    517.01 o 
 -17   9   3      117.04      186.91    234.13 o 
 -15   9   3     9133.91     9622.02    353.04 o 
 -13   9   3    48746.04    46606.16    742.81 o 
 -11   9   3    55423.60    54467.75    714.19 o 
  -9   9   3    31984.99    30935.83    490.69 o 
  -7   9   3      203.77      248.63     96.22 o 
  -5   9   3    49844.57    49435.96    522.46 o 
  -3   9   3    77920.92    75245.59    660.80 o 
  -1   9   3   100979.73   101007.65    795.31 o 
   1   9   3    19812.65    20125.31    269.78 o 
   3   9   3     4491.10     4561.73    176.69 o 
   5   9   3    57626.32    54535.26    629.47 o 
   7   9   3    98592.96    97850.63    955.79 o 
   9   9   3    62508.76    61758.85    840.13 o 
  11   9   3    11087.42    12026.94    387.24 o 
  13   9   3     2240.56     2388.77    280.27 o 
  15   9   3    24119.61    24016.24    717.26 o 
  17   9   3    18233.47    17830.93    790.68 o 
  19   9   3     3986.50     4066.03    716.84 o 
 -18  10   3     9952.87    10354.37    559.64 o 
 -16  10   3    18657.58    20140.38    675.01 o 
 -14  10   3    11492.84    12014.81    504.11 o 
 -12  10   3      179.38      186.06    140.00 o 
 -10  10   3    33707.64    34308.92    752.80 o 
  -8  10   3    56170.64    55652.65    681.44 o 
  -6  10   3    50066.87    49196.54    550.03 o 
  -4  10   3     6181.25     5628.05    181.56 o 
  -2  10   3      879.08     1040.75    100.07 o 
   0  10   3    71812.38    71254.88    726.99 o 
   2  10   3   114348.02   112595.49    879.53 o 
   4  10   3    69650.36    68751.03    735.23 o 
   6  10   3     7585.50     7589.75    250.11 o 
   8  10   3     9374.91     8971.95    323.98 o 
  10  10   3    23926.43    23745.26    524.34 o 
  12  10   3    29550.87    30375.37    813.41 o 
  14  10   3    16870.55    16427.44    582.11 o 
  16  10   3      235.30      519.00    253.15 o 
  18  10   3     4225.27     3855.47    410.74 o 
 -19  11   3     2250.94     2334.44    385.44 o 
 -17  11   3      199.00      118.70    244.02 o 
 -15  11   3     3482.39     3505.86    352.76 o 
 -13  11   3    22965.15    21583.97    551.08 o 
 -11  11   3    30460.11    31163.32    595.35 o 
  -9  11   3     4865.20     4892.65    296.77 o 
  -7  11   3      186.04      202.70    103.21 o 
  -5  11   3    17268.85    16665.99    310.44 o 
  -3  11   3    52153.80    48711.18    528.83 o 
  -1  11   3    55481.14    55404.55    556.79 o 
   1  11   3    30581.38    30072.90    446.71 o 
   3  11   3      223.45      116.36     99.91 o 
   5  11   3    24385.15    24336.89    424.84 o 
   7  11   3    32369.23    31191.52    506.06 o 
   9  11   3    11824.58    12379.67   1036.20 o 
  11  11   3     4237.14     4334.90    278.26 o 
  13  11   3      981.40      876.36    205.05 o 
  15  11   3     8086.44     7774.41    492.64 o 
  17  11   3     4066.43     4171.89    410.57 o 
  19  11   3     1355.87     1519.50    400.19 o 
 -18  12   3      534.49       32.65    274.25 o 
 -16  12   3     1185.83     1171.70    359.82 o 
 -14  12   3      563.20      501.00    242.42 o 
 -12  12   3     1224.57     1282.68    259.70 o 
 -10  12   3     1158.53     1167.27    196.44 o 
  -8  12   3     3477.27     3623.93    210.66 o 
  -6  12   3     1850.73     1978.59    151.74 o 
  -4  12   3      625.41      489.14    107.48 o 
  -2  12   3      247.55      148.70    144.01 o 
   0  12   3      662.13      768.49    126.51 o 
   2  12   3     5879.87     6158.32    296.42 o 
   4  12   3     6187.44     6564.34    243.05 o 
   6  12   3      491.71      342.13    132.05 o 
   8  12   3     4008.97     4341.73    260.75 o 
  10  12   3     2820.04     3224.59    312.43 o 
  12  12   3     2390.42     2481.73    257.58 o 
  14  12   3      633.90      727.04    253.11 o 
  16  12   3        9.08     -132.88    231.66 o 
  18  12   3      266.91      409.47    284.42 o 
 -17  13   3      101.44      348.08    278.78 o 
 -15  13   3      119.10      276.78    253.08 o 
 -13  13   3      496.36      602.06    226.62 o 
 -11  13   3     3318.43     2761.23    261.34 o 
  -9  13   3      135.40      245.33    160.94 o 
  -7  13   3     1168.05      974.26    162.15 o 
  -5  13   3     6799.05     7082.58    233.97 o 
  -3  13   3     4633.28     5029.53    219.79 o 
  -1  13   3     4428.93     4745.28    229.25 o 
   1  13   3       35.69      -98.22    102.81 o 
   3  13   3     4084.99     4204.37    211.64 o 
   5  13   3     1239.19     1150.26    160.10 o 
   7  13   3      448.41      250.55    144.31 o 
   9  13   3     1204.50     1375.68    200.94 o 
  11  13   3      157.94      327.14    262.10 o 
  13  13   3      224.33      305.33    205.13 o 
  15  13   3      438.21      296.46    258.10 o 
  17  13   3      627.68      767.58    421.34 o 
 -16  14   3     5120.13     5227.63    556.09 o 
 -14  14   3     4772.62     5539.58    518.71 o 
 -12  14   3      361.02      130.69    219.71 o 
 -10  14   3     6501.07     6256.43    332.78 o 
  -8  14   3    21734.82    22451.74    562.75 o 
  -6  14   3    19688.41    19736.33    430.90 o 
  -4  14   3     2913.41     3021.98    230.90 o 
  -2  14   3     1347.41     1634.68    294.17 o 
   0  14   3    20959.78    20692.33    437.16 o 
   2  14   3    31273.93    31374.88    546.29 o 
   4  14   3    16366.93    16403.86    396.09 o 
   6  14   3     1949.80     2248.85    217.28 o 
   8  14   3      571.41      521.92    239.67 o 
  10  14   3    11820.65    12529.98    512.10 o 
  12  14   3    12637.45    12676.32    506.90 o 
  14  14   3     4145.80     3636.73    370.31 o 
  16  14   3      158.02      394.84    288.11 o 
 -15  15   3     4111.58     4688.87    525.00 o 
 -13  15   3    16322.75    17819.57    661.87 o 
 -11  15   3    26950.93    28323.72    777.49 o 
  -9  15   3    12131.83    11824.77    504.69 o 
  -7  15   3      107.52      576.23    265.09 o 
  -5  15   3    12133.04    10869.15    633.77 o 
  -3  15   3    34167.07    34857.24    788.48 o 
  -1  15   3    36954.65    36879.18    656.38 o 
   1  15   3     3879.08     4711.01    449.99 o 
   3  15   3     9138.88     8985.92    307.39 o 
   5  15   3    22799.57    22731.35    474.33 o 
   7  15   3    35506.16    36430.47    683.89 o 
   9  15   3    22899.05    22889.65    571.69 o 
  11  15   3     1456.06     1116.34    229.79 o 
  13  15   3     2150.13     1860.64    284.35 o 
  15  15   3     8349.80     8633.36    566.66 o 
 -14  16   3     4258.45     5381.40    546.61 o 
 -12  16   3      152.81       99.72    639.29 o 
 -10  16   3     8008.54     8710.85    592.04 o 
  -8  16   3    36824.85    37639.70   1064.10 o 
  -6  16   3    38975.26    38987.25    881.49 o 
  -4  16   3    17996.93    16879.07   1070.38 o 
  -2  16   3      380.17      369.19    202.43 o 
   0  16   3    12530.55    12330.62    502.46 o 
   2  16   3    36566.31    36063.96    686.13 o 
   4  16   3    26683.62    27323.73    608.96 o 
   6  16   3    12093.17    11545.66    429.31 o 
   8  16   3     1551.52     1677.30    291.95 o 
  10  16   3    14164.34    13547.11    698.03 o 
  12  16   3    17098.23    17310.22   1196.42 o 
  14  16   3     6817.78     6466.65    489.63 o 
 -13  17   3     6368.64     7376.77    606.08 o 
 -11  17   3     7872.59     8742.16    619.92 o 
  -9  17   3     5153.74     5826.01    770.35 o 
  -7  17   3      634.62      646.50    358.78 o 
  -5  17   3    10273.69    10432.05    493.12 o 
  -3  17   3    16187.46    16455.15    889.63 o 
  -1  17   3    19978.78    19960.99    647.60 o 
   1  17   3     5215.27     4752.00    368.58 o 
   3  17   3     1145.08     1006.80    258.72 o 
   5  17   3     9821.20    10703.24    430.26 o 
   7  17   3    17330.40    16803.59    598.91 o 
   9  17   3     8196.72     8003.54    477.37 o 
  11  17   3      847.71      894.14    288.72 o 
  13  17   3     1222.53     1472.64    370.03 o 
 -12  18   3        7.00       -0.52    325.14 o 
 -10  18   3      827.44     1265.21    378.93 o 
  -8  18   3     5210.83     5083.54    519.48 o 
  -6  18   3     2714.99     2197.40    426.39 o 
  -4  18   3     1171.10     1482.36    293.48 o 
  -2  18   3      230.48       -4.26    223.69 o 
   0  18   3     1786.41     1576.67    286.88 o 
   2  18   3     5978.98     6817.12    439.96 o 
   4  18   3     4783.48     5439.80    574.05 o 
   6  18   3      857.47     1122.56    354.80 o 
   8  18   3       17.65     -113.20    356.41 o 
  10  18   3     1155.16      981.03    298.30 o 
  12  18   3     1224.01     1604.09    343.42 o 
 -11  19   3       19.86      351.56    332.18 o 
  -9  19   3      311.46      525.80    349.06 o 
  -7  19   3      387.47      670.30    419.27 o 
  -5  19   3      366.16      585.72    263.04 o 
  -3  19   3      103.32     -104.68    237.42 o 
  -1  19   3      178.68      406.46    239.33 o 
   1  19   3      616.73      318.64    250.96 o 
   3  19   3      149.86      275.16    337.71 o 
   5  19   3       18.15      -77.94    331.64 o 
   7  19   3      320.12      439.18    338.41 o 
   9  19   3      310.31      236.17    342.13 o 
  11  19   3       32.41      837.53    377.97 o 
 -10  20   3      761.54       71.36    846.85 o 
  -8  20   3     5016.26     4512.25    528.39 o 
  -6  20   3     6336.56     7605.32    599.66 o 
  -4  20   3     1358.46     1697.52    334.93 o 
  -2  20   3       60.47      -11.87    245.01 o 
   0  20   3     1520.72     2041.99    332.91 o 
   2  20   3     7708.86     8048.77    595.49 o 
   4  20   3     5452.38     5079.85    460.73 o 
   6  20   3     1436.43     2265.83    438.54 o 
   8  20   3      595.15      610.69    358.98 o 
  10  20   3     2335.21     2230.21    839.73 o 
  -9  21   3     4347.84     3083.74    496.94 o 
  -7  21   3       32.08      202.37    328.31 o 
  -5  21   3     4928.84     4206.28    502.44 o 
  -3  21   3    12578.80    13480.12    632.88 o 
  -1  21   3     9528.99    10289.65    567.07 o 
   1  21   3     3225.81     3215.98    397.50 o 
   3  21   3      320.64       91.22    261.34 o 
   5  21   3     4956.23     5766.65    969.01 o 
   7  21   3    10598.52    10680.51   1164.72 o 
  -6  22   3     9116.69     8192.15   1057.97 o 
  -4  22   3     2833.87     2610.14    557.04 o 
  -2  22   3      219.94      470.02    449.25 o 
   0  22   3     7213.60     7776.82    736.43 o 
   2  22   3    10589.67    10343.40    802.32 o 
   4  22   3     6585.69     6038.84    802.37 o 
 -22   0   4     2527.63     1566.45    460.82 o 
 -20   0   4    14038.89    14501.99    780.34 o 
 -18   0   4    18816.97    18031.91    777.80 o 
 -16   0   4     8579.40     9179.16    546.04 o 
 -14   0   4     2497.91     2944.35    331.93 o 
 -12   0   4    97130.62    93608.02   1852.04 o 
 -10   0   4    90861.41    86284.88   1275.66 o 
  -8   0   4    43384.75    42212.43    590.52 o 
  -6   0   4    56241.76    54986.63    645.35 o 
  -4   0   4     7100.43     7001.87    179.20 o 
  -2   0   4   586738.12   604106.56   4951.39 o 
   0   0   4   658211.19   667296.38   6816.21 o 
   2   0   4     2412.83     2740.76    114.05 o 
   4   0   4    59390.45    60337.82    685.21 o 
   6   0   4    10549.43     9437.10    249.83 o 
   8   0   4   129847.31   129972.13   2556.65 o 
  10   0   4   170341.69   180293.36   1844.11 o 
  12   0   4    48406.64    48370.20   1068.39 o 
  14   0   4      696.42      466.56    249.42 o 
  16   0   4    18323.22    18748.97    768.08 o 
  18   0   4    22341.56    23052.72    911.84 o 
  20   0   4    11660.43    11967.65   1161.75 o 
 -21   1   4     6461.98     6350.66    437.64 o 
 -19   1   4      330.51      335.65    216.54 o 
 -17   1   4     8692.36     8426.73    391.24 o 
 -15   1   4    45395.61    43784.56    764.03 o 
 -13   1   4    59274.79    58342.91    834.49 o 
 -11   1   4    12929.49    12904.11    314.95 o 
  -9   1   4     3094.56     3315.60    133.05 o 
  -7   1   4    70353.49    68430.83    539.87 o 
  -5   1   4   115269.86   118676.86    815.07 o 
  -3   1   4    54689.49    56920.52    426.39 o 
  -1   1   4    88411.72    90884.55    666.85 o 
   1   1   4     5605.13     5708.05    108.42 o 
   3   1   4    93590.53    95754.63    669.68 o 
   5   1   4   135912.52   132293.55    921.92 o 
   7   1   4    43492.58    42128.88    442.18 o 
   9   1   4      332.76      335.69     78.12 o 
  11   1   4    23631.57    21539.28    859.39 o 
  13   1   4    53827.04    54930.56    841.09 o 
  15   1   4    35867.43    35621.29   1649.62 o 
  17   1   4     5592.39     5238.04    340.68 o 
  19   1   4        0.87      293.91    212.66 o 
  21   1   4     3497.11     3318.64    366.71 o 
 -22   2   4      763.26      595.19    381.56 o 
 -20   2   4     3506.04     3256.58    341.37 o 
 -18   2   4     4725.71     4900.01    344.10 o 
 -16   2   4     3550.21     3071.13    271.02 o 
 -14   2   4      538.34      413.18    158.22 o 
 -12   2   4    14925.43    14436.40    348.20 o 
 -10   2   4    28602.32    27558.96    374.23 o 
  -8   2   4    18481.64    18055.35    303.51 o 
  -6   2   4     5065.80     5084.21    211.52 o 
  -4   2   4      302.93      350.21     45.48 o 
  -2   2   4   114741.60   120065.47    870.67 o 
   0   2   4    54289.73    56303.45    525.17 o 
   2   2   4    33057.75    33116.20    287.68 o 
   4   2   4     9259.62    10534.72    171.80 o 
   6   2   4    14922.02    14892.70    224.51 o 
   8   2   4    49511.34    48403.50    538.12 o 
  10   2   4    38171.11    38948.71    559.28 o 
  12   2   4    14320.00    14968.83    415.21 o 
  14   2   4      152.21       -1.49    147.90 o 
  16   2   4     3139.28     3226.46    288.78 o 
  18   2   4     5960.25     6890.13    443.22 o 
  20   2   4     3065.38     2894.59    343.36 o 
 -21   3   4       80.84       93.55    244.07 o 
 -19   3   4        2.19       -3.63    201.84 o 
 -17   3   4      110.80     -180.27    180.27 o 
 -15   3   4      270.88      -24.47    149.50 o 
 -13   3   4     1125.59     1089.23    154.78 o 
 -11   3   4     1069.60     1021.66    136.79 o 
  -9   3   4      381.80      344.99    124.64 o 
  -7   3   4      149.25      135.42     51.09 o 
  -5   3   4     1275.35     1199.34     70.68 o 
  -3   3   4     8461.18     9182.95    140.38 o 
  -1   3   4     9717.50    10018.17    161.15 o 
   1   3   4     2432.67     2583.74    113.35 o 
   3   3   4      511.69      726.94     73.82 o 
   5   3   4    38160.72    39342.87    493.81 o 
   7   3   4     7692.23     7974.59    188.39 o 
   9   3   4      575.39      806.25     97.95 o 
  11   3   4       61.06      119.64    122.65 o 
  13   3   4      573.02      518.88    166.23 o 
  15   3   4      271.99      250.41    166.14 o 
  17   3   4        8.55      134.38    193.27 o 
  19   3   4       67.06      171.79    225.47 o 
  21   3   4        0.64        1.58    268.28 o 
 -20   4   4     2193.07     2024.55    309.45 o 
 -18   4   4     5462.28     5552.23    361.26 o 
 -16   4   4     3641.28     3334.58    282.80 o 
 -14   4   4       12.87     -176.50    176.50 o 
 -12   4   4     9116.19     8941.50    290.36 o 
 -10   4   4    18205.67    18401.18    361.22 o 
  -8   4   4    28654.14    26532.26    688.76 o 
  -6   4   4      100.44      155.85     55.44 o 
  -4   4   4     3989.17     4158.31    117.14 o 
  -2   4   4    11374.77    11752.26    164.60 o 
   0   4   4    49000.87    48428.96    515.23 o 
   2   4   4    34333.50    34320.03    356.49 o 
   4   4   4      315.69      423.03     60.01 o 
   6   4   4     3606.33     3499.91    125.93 o 
   8   4   4    22804.04    23290.01    322.80 o 
  10   4   4    29643.49    30344.19    519.72 o 
  12   4   4     3088.58     3255.76    232.76 o 
  14   4   4      232.83      180.06    155.98 o 
  16   4   4     2072.53     2204.73    267.42 o 
  18   4   4     4880.14     5050.29    422.99 o 
  20   4   4     3757.94     3669.06    425.95 o 
 -21   5   4     4216.10     3870.66    376.86 o 
 -19   5   4       65.94      -86.22    202.81 o 
 -17   5   4     9860.23     9840.84    432.04 o 
 -15   5   4    17542.04    17241.59    491.22 o 
 -13   5   4    23216.22    24248.61    471.18 o 
 -11   5   4    10065.29     9613.23    255.88 o 
  -9   5   4     6955.14     7295.70    229.46 o 
  -7   5   4   103376.08   104138.30    990.31 o 
  -5   5   4    96884.73    94411.36    796.15 o 
  -3   5   4    61055.20    59178.21    541.65 o 
  -1   5   4     6628.97     6729.68    128.14 o 
   1   5   4    53980.59    54593.75    555.87 o 
   3   5   4   191225.20   194678.63   1414.22 o 
   5   5   4   197221.83   199929.70   1345.40 o 
   7   5   4     8811.15     8720.95    201.66 o 
   9   5   4      134.04      206.72    102.38 o 
  11   5   4    10442.38    10748.92    303.42 o 
  13   5   4    33979.47    33766.39   1159.07 o 
  15   5   4    31344.29    31348.44    676.48 o 
  17   5   4     8371.47     9048.34    491.54 o 
  19   5   4       32.67     -236.02    236.02 o 
  21   5   4     2969.49     3970.99    554.35 o 
 -20   6   4    12730.68    13978.86    569.73 o 
 -18   6   4    22755.87    22229.61    623.38 o 
 -16   6   4    15765.18    14947.82    478.47 o 
 -14   6   4       55.61      -59.41    126.73 o 
 -12   6   4    28319.72    27765.96    486.65 o 
 -10   6   4   117891.51   113746.15   1066.42 o 
  -8   6   4    90548.38    89541.31    754.05 o 
  -6   6   4    39345.98    38777.29    417.36 o 
  -4   6   4     2094.36     2635.64    108.42 o 
  -2   6   4    49922.43    48227.38    430.09 o 
   0   6   4   115477.25   113760.14    899.61 o 
   2   6   4    96331.39    95440.02    931.08 o 
   4   6   4    35250.50    38263.67    414.38 o 
   6   6   4    20242.30    18834.92    289.11 o 
   8   6   4   114863.80   112985.27    917.72 o 
  10   6   4    93808.83    91729.91   1312.16 o 
  12   6   4    20278.43    20477.54    427.46 o 
  14   6   4      275.57      351.66    193.81 o 
  16   6   4     5330.66     6168.42    420.73 o 
  18   6   4    18689.24    21671.08    738.94 o 
  20   6   4    11898.53    11458.22    781.02 o 
 -21   7   4     4675.42     5036.03    799.41 o 
 -19   7   4        3.02      255.00    211.68 o 
 -17   7   4    10190.31    10145.89    435.54 o 
 -15   7   4    36357.96    36235.57    632.77 o 
 -13   7   4    16948.80    17498.53    409.83 o 
 -11   7   4    11203.89    10579.14    308.39 o 
  -9   7   4      884.59      850.06    130.94 o 
  -7   7   4   106064.35   105159.95    856.88 o 
  -5   7   4   178124.86   175662.97   1238.83 o 
  -3   7   4    81783.59    80115.16    654.68 o 
  -1   7   4    14504.24    14418.42    217.48 o 
   1   7   4    11176.47    10937.08    213.11 o 
   3   7   4   171012.47   168711.05   1301.55 o 
   5   7   4    81969.01    80857.93    678.73 o 
   7   7   4    81972.41    81534.21    781.49 o 
   9   7   4    11884.72    11800.30    436.75 o 
  11   7   4    13474.91    13208.16    389.48 o 
  13   7   4    48720.09    48741.17    934.26 o 
  15   7   4    29532.42    28605.84    989.43 o 
  17   7   4     8306.88     8374.19    753.55 o 
  19   7   4       49.69      -76.61    261.43 o 
 -20   8   4     5620.80     5212.22    468.42 o 
 -18   8   4     8574.86     8007.02    417.06 o 
 -16   8   4     5077.98     4644.77    285.62 o 
 -14   8   4      232.21      269.29    159.06 o 
 -12   8   4    13282.73    14087.97    364.77 o 
 -10   8   4    29970.72    29548.50    503.37 o 
  -8   8   4    28971.24    28465.50    448.68 o 
  -6   8   4     3436.01     3286.37    146.64 o 
  -4   8   4     2425.84     3025.31    171.90 o 
  -2   8   4    13474.47    12776.69    219.07 o 
   0   8   4    45187.75    44284.17    550.37 o 
   2   8   4    36003.01    35586.63    439.41 o 
   4   8   4     5948.84     5842.09    211.43 o 
   6   8   4      413.38      328.14    102.82 o 
   8   8   4    34024.99    33398.82    491.48 o 
  10   8   4    45209.09    43900.91    696.09 o 
  12   8   4    13248.25    12978.56    405.35 o 
  14   8   4      378.68      238.06    207.21 o 
  16   8   4     1927.08     1883.88    306.84 o 
  18   8   4     5625.99     5466.68    444.81 o 
  20   8   4     3817.32     3635.42    512.45 o 
 -19   9   4        7.36     -244.68    244.68 o 
 -17   9   4      942.25     1246.47    297.50 o 
 -15   9   4     1103.41     1030.81    216.59 o 
 -13   9   4     1754.25     1556.49    185.85 o 
 -11   9   4      282.00      126.43    132.90 o 
  -9   9   4     2905.30     2784.83    243.97 o 
  -7   9   4     4131.18     4164.58    171.56 o 
  -5   9   4     6062.51     5785.31    183.52 o 
  -3   9   4     1816.06     1733.91    110.82 o 
  -1   9   4      770.21     1035.88     86.73 o 
   1   9   4     6552.03     7065.61    201.67 o 
   3   9   4     2408.67     2632.75    143.26 o 
   5   9   4     4079.70     4036.22    180.21 o 
   7   9   4     3680.27     3860.03    216.51 o 
   9   9   4     1856.70     1837.13    372.35 o 
  11   9   4      502.91      259.99    155.14 o 
  13   9   4     2349.70     2411.58    281.18 o 
  15   9   4      233.53      155.69    225.24 o 
  17   9   4       52.87      -96.62    235.88 o 
  19   9   4       49.69     -197.17    285.36 o 
 -18  10   4      526.39      106.11    256.97 o 
 -16  10   4     1688.37     1728.61    307.46 o 
 -14  10   4      493.47      540.24    170.04 o 
 -12  10   4      577.00      506.56    154.00 o 
 -10  10   4     1843.46     1566.62    174.96 o 
  -8  10   4    12948.07    13204.35    612.61 o 
  -6  10   4     2108.90     2205.40    141.65 o 
  -4  10   4      573.41      790.08    104.47 o 
  -2  10   4     7832.82     7382.30    204.48 o 
   0  10   4     4220.21     3852.75    138.17 o 
   2  10   4     3961.83     3767.58    232.90 o 
   4  10   4      367.02      288.08    106.06 o 
   6  10   4     3067.37     3225.97    185.31 o 
   8  10   4    10836.29    11098.33    313.02 o 
  10  10   4     4867.37     5121.87    278.64 o 
  12  10   4     1598.95     1398.34    214.73 o 
  14  10   4      653.61      521.09    368.08 o 
  16  10   4      205.92      -38.04    221.51 o 
  18  10   4     1194.28      932.45    325.09 o 
 -19  11   4      107.55     -261.07    261.07 o 
 -17  11   4     1486.21      960.27    291.13 o 
 -15  11   4    12353.03    12122.10    543.40 o 
 -13  11   4    19594.31    19835.23    537.14 o 
 -11  11   4     8623.40     8410.37    350.13 o 
  -9  11   4      718.51      471.42    138.59 o 
  -7  11   4    11733.16    11884.71    284.43 o 
  -5  11   4    28849.14    28418.48    408.82 o 
  -3  11   4    27556.88    26383.82    375.07 o 
  -1  11   4     4299.25     4210.86    154.99 o 
   1  11   4     2947.24     2687.92    156.69 o 
   3  11   4    28880.43    27684.06    438.30 o 
   5  11   4    40718.84    41331.05    571.57 o 
   7  11   4    18066.79    18298.29    596.26 o 
   9  11   4      487.41      503.16    156.84 o 
  11  11   4     1254.74     1566.80    362.93 o 
  13  11   4    12158.94    12075.12    527.45 o 
  15  11   4    13874.14    14381.04    588.36 o 
  17  11   4     2943.34     2650.90    363.43 o 
 -18  12   4     6969.37     7527.06    650.07 o 
 -16  12   4     6063.18     5805.40    436.92 o 
 -14  12   4      401.26      195.51    219.96 o 
 -12  12   4    20565.04    20752.77    589.42 o 
 -10  12   4    66188.87    66394.95    833.59 o 
  -8  12   4    46578.51    45652.95    637.24 o 
  -6  12   4     8321.07     8717.76    252.02 o 
  -4  12   4    11066.22    11078.25    263.34 o 
  -2  12   4    79564.06    77639.10    819.20 o 
   0  12   4   104563.38   101179.55    977.35 o 
   2  12   4    56121.68    54050.86    655.59 o 
   4  12   4      199.66      293.77    132.92 o 
   6  12   4    22642.52    21716.05    426.66 o 
   8  12   4    46388.81    46541.18    747.88 o 
  10  12   4    45663.58    45485.00    776.70 o 
  12  12   4    19861.63    20377.36    543.87 o 
  14  12   4      667.34      339.83    242.92 o 
  16  12   4     3089.68     3841.07    451.63 o 
  18  12   4    10985.80    11253.43    609.09 o 
 -17  13   4     3973.31     4716.83    904.37 o 
 -15  13   4    18906.59    19539.13    846.57 o 
 -13  13   4    24187.82    25749.28    873.02 o 
 -11  13   4     9048.13     8696.65    378.73 o 
  -9  13   4     3118.57     2805.34    239.97 o 
  -7  13   4    48857.68    49731.16    914.98 o 
  -5  13   4    53759.52    52551.39    610.43 o 
  -3  13   4    39588.52    40672.77    725.54 o 
  -1  13   4     8724.67     8266.33    265.27 o 
   1  13   4     1929.94     1806.24    158.67 o 
   3  13   4    45494.82    44710.30    614.23 o 
   5  13   4    54298.65    53514.95    701.68 o 
   7  13   4    15005.19    15453.72    385.86 o 
   9  13   4     2077.50     2398.57    235.02 o 
  11  13   4     7485.77     7514.96    362.08 o 
  13  13   4    18126.30    20290.53    607.22 o 
  15  13   4    11183.33    11632.74    709.20 o 
  17  13   4     2998.91     2665.02    383.03 o 
 -16  14   4      774.40      897.39    948.85 o 
 -14  14   4      190.64      217.56    308.43 o 
 -12  14   4     8498.01     8245.40    464.52 o 
 -10  14   4    22147.99    21095.85    640.65 o 
  -8  14   4    21048.37    21462.71    616.90 o 
  -6  14   4     4361.00     3901.86    319.42 o 
  -4  14   4     2122.20     1986.24    253.65 o 
  -2  14   4    32602.62    32898.75    613.99 o 
   0  14   4    42403.65    41512.45    699.50 o 
   2  14   4    20551.00    20639.09    495.46 o 
   4  14   4     2583.16     2849.88    211.45 o 
   6  14   4     5721.41     5408.03    259.51 o 
   8  14   4    17161.59    17076.03    589.93 o 
  10  14   4    18268.47    18741.42    571.62 o 
  12  14   4     5108.88     5007.65    331.75 o 
  14  14   4      145.75      276.72    259.89 o 
  16  14   4     2438.55     2661.46    375.02 o 
 -15  15   4      715.00      926.20    371.22 o 
 -13  15   4      923.87      995.19    284.33 o 
 -11  15   4      543.20      621.84    292.78 o 
  -9  15   4      247.24      557.65    323.20 o 
  -7  15   4     3254.10     3244.50    387.26 o 
  -5  15   4     5092.79     5771.64    374.99 o 
  -3  15   4      663.68      615.92    216.67 o 
  -1  15   4     3014.79     2897.05    244.13 o 
   1  15   4      233.23      392.42    164.33 o 
   3  15   4     1935.86     2002.90    224.08 o 
   5  15   4     5337.09     5347.37    310.75 o 
   7  15   4     3421.42     3173.06    321.70 o 
   9  15   4      105.23     -130.04    196.43 o 
  11  15   4      676.26      772.21    272.26 o 
  13  15   4     1520.79     1377.64    307.49 o 
  15  15   4     1093.57     1261.16    414.63 o 
 -14  16   4        2.25      496.96    460.19 o 
 -12  16   4      490.57      366.61    306.09 o 
 -10  16   4     1090.21      865.47    463.75 o 
  -8  16   4      846.55      992.51    316.50 o 
  -6  16   4      980.99     1345.24    276.78 o 
  -4  16   4       13.37      100.37    190.93 o 
  -2  16   4     5860.09     5797.54    384.51 o 
   0  16   4      324.08       85.41    272.01 o 
   2  16   4       36.89      -98.26    149.44 o 
   4  16   4        6.47       21.27    166.21 o 
   6  16   4      902.90     1106.72    219.55 o 
   8  16   4     1280.53     1720.76    289.84 o 
  10  16   4      473.69      232.81    221.71 o 
  12  16   4      174.88      280.47    377.54 o 
  14  16   4       21.63     -152.39    278.58 o 
 -13  17   4     3691.14     3187.06    485.12 o 
 -11  17   4     1460.05     1486.21    513.57 o 
  -9  17   4       75.02     -243.61    243.61 o 
  -7  17   4     5078.24     5615.17   1394.81 o 
  -5  17   4    20112.00    18645.07    797.89 o 
  -3  17   4    14385.24    14073.85    715.11 o 
  -1  17   4       66.06      217.50    217.72 o 
   1  17   4     2693.30     2997.44    367.12 o 
   3  17   4     5559.36     6330.65    421.86 o 
   5  17   4    13861.58    13033.91    611.06 o 
   7  17   4     5984.95     5937.31    413.42 o 
   9  17   4       64.96      -88.53    229.99 o 
  11  17   4     1705.69     2293.88    340.93 o 
  13  17   4     3999.02     3195.43    497.65 o 
 -12  18   4     4180.02     4416.86    522.90 o 
 -10  18   4    11131.36    11187.98    689.61 o 
  -8  18   4    19707.37    20747.26    867.15 o 
  -6  18   4     7108.94     6936.71    544.51 o 
  -4  18   4     1360.33     1160.90    293.04 o 
  -2  18   4    15146.31    15225.40    596.55 o 
   0  18   4    21145.93    20429.60    676.36 o 
   2  18   4    13017.59    13118.77    652.98 o 
   4  18   4     3909.38     3660.03    455.36 o 
   6  18   4     2952.92     3317.82    527.21 o 
   8  18   4    10852.87    11767.15    761.19 o 
  10  18   4    12524.67    13509.68    765.00 o 
  12  18   4     3178.75     2407.74    377.95 o 
 -11  19   4     2593.45     2571.76    473.79 o 
  -9  19   4      338.35     -295.11    295.11 o 
  -7  19   4    12050.64    11812.48    685.71 o 
  -5  19   4    29380.26    28964.63   1504.36 o 
  -3  19   4    19575.79    19580.53    734.17 o 
  -1  19   4     1763.71     1605.42    308.34 o 
   1  19   4     1701.53     1789.68    318.26 o 
   3  19   4    12362.48    13930.55    597.67 o 
   5  19   4    23100.46    22069.85    748.83 o 
   7  19   4    10004.48    10630.77    695.63 o 
   9  19   4      564.47      404.44    358.78 o 
  11  19   4     1136.67      690.79    312.97 o 
 -10  20   4     8791.30     9744.82   1801.04 o 
  -8  20   4     5870.99     5847.70    566.05 o 
  -6  20   4     3142.18     3975.25   1379.99 o 
  -4  20   4      851.22     1138.55    331.57 o 
  -2  20   4    11032.59     9912.55    591.12 o 
   0  20   4     9641.35     9186.98    532.93 o 
   2  20   4     6928.29     6804.18    491.21 o 
   4  20   4     1471.50      633.69    311.01 o 
   6  20   4     1581.15      907.65    375.05 o 
   8  20   4     7993.56     7704.25    653.63 o 
  10  20   4     4109.64     4679.69    762.64 o 
  -7  21   4      731.56      574.73    432.91 o 
  -5  21   4     3860.49     3780.49    504.31 o 
  -3  21   4     1973.23     1814.05    364.12 o 
  -1  21   4        9.14       46.83    263.48 o 
   1  21   4      639.37     1146.16    323.21 o 
   3  21   4     1357.74     1082.36    390.14 o 
   5  21   4     1926.61     2264.05    463.90 o 
   7  21   4      787.40      742.05    378.63 o 
  -6  22   4        3.78      730.62    466.12 o 
  -4  22   4      143.25      433.76    312.57 o 
  -2  22   4       31.90     -289.00    289.00 o 
   0  22   4       69.32      755.25    329.94 o 
   2  22   4      191.77      374.93    312.74 o 
   4  22   4       33.20      -55.90    292.95 o 
 -21   1   5        3.15       -0.22    224.35 o 
 -19   1   5     1840.62     1610.05    328.01 o 
 -17   1   5     6076.77     6395.01    356.64 o 
 -15   1   5    11143.45    10806.25    392.33 o 
 -13   1   5     4065.03     4123.94    340.99 o 
 -11   1   5      596.42      499.73    111.55 o 
  -9   1   5     7802.30     7816.33    180.42 o 
  -7   1   5    39149.89    38884.79    358.37 o 
  -5   1   5    29959.62    31372.64    310.32 o 
  -3   1   5     2763.66     2978.16     88.13 o 
  -1   1   5     8983.41     9593.50    150.54 o 
   1   1   5    35945.40    37518.03    366.37 o 
   3   1   5    52626.91    54361.10    442.36 o 
   5   1   5    40432.72    39802.35    387.64 o 
   7   1   5       40.28       11.10     60.86 o 
   9   1   5     9054.87     9085.47    209.28 o 
  11   1   5    35026.64    35182.89    642.66 o 
  13   1   5    19339.55    19955.48    498.90 o 
  15   1   5     1758.32     1764.19    233.16 o 
  17   1   5      710.79      577.00    219.28 o 
  19   1   5     2507.05     2367.02    463.59 o 
  21   1   5     3331.87     3059.46    370.63 o 
 -20   2   5    10362.73    10498.53    490.57 o 
 -18   2   5     6802.58     6445.67    372.16 o 
 -16   2   5       80.77      185.36    172.46 o 
 -14   2   5    33430.53    33919.41    672.36 o 
 -12   2   5    69974.51    69246.29    805.19 o 
 -10   2   5    55627.33    53488.86    831.88 o 
  -8   2   5     3766.68     3615.65    115.34 o 
  -6   2   5     7566.99     7214.22    141.07 o 
  -4   2   5    79454.20    79656.04    590.33 o 
  -2   2   5   148664.89   155613.47   1110.77 o 
   0   2   5   148526.52   154432.14   1281.37 o 
   2   2   5     2144.35     2172.32     76.40 o 
   4   2   5    14163.63    13760.93    201.51 o 
   6   2   5    76303.57    76011.17    630.75 o 
   8   2   5   136687.39   134208.52   1134.15 o 
  10   2   5    41363.46    41328.94    547.50 o 
  12   2   5       37.17       36.01    134.21 o 
  14   2   5    22719.51    22759.51    552.52 o 
  16   2   5    25753.88    26280.98    638.53 o 
  18   2   5    15460.68    15047.03    542.47 o 
  20   2   5     2280.13     1893.14    313.02 o 
 -21   3   5       15.59      140.62    244.20 o 
 -19   3   5     8359.45     7893.05    435.69 o 
 -17   3   5    31353.65    32250.67    704.71 o 
 -15   3   5    32931.91    32353.72    674.67 o 
 -13   3   5     8412.38     8696.44    471.60 o 
 -11   3   5     6597.85     6791.49    260.33 o 
  -9   3   5   161795.81   161028.42   1306.78 o 
  -7   3   5   221243.75   222631.20   1368.45 o 
  -5   3   5    70923.39    71472.25    527.85 o 
  -3   3   5    10277.49    10332.96    170.52 o 
  -1   3   5    36084.80    37381.66    366.01 o 
   1   3   5   242347.55   248979.78   2211.07 o 
   3   3   5   226168.28   226375.25   1436.40 o 
   5   3   5    44835.05    43114.46    417.14 o 
   7   3   5       70.30      202.65     85.02 o 
   9   3   5    50735.34    50736.11    529.60 o 
  11   3   5    70829.39    73690.79    815.22 o 
  13   3   5    56125.49    56462.78   1052.33 o 
  15   3   5     9734.19     9812.79    542.82 o 
  17   3   5      810.09      524.72    211.70 o 
  19   3   5    12751.55    12569.34    604.51 o 
  21   3   5     8485.67     8818.64    573.64 o 
 -20   4   5     9988.09     9357.39    800.33 o 
 -18   4   5     4971.54     5566.33    359.59 o 
 -16   4   5      365.20      714.06    209.37 o 
 -14   4   5    20341.37    20292.11    446.25 o 
 -12   4   5    66673.98    64707.77   1069.44 o 
 -10   4   5    35053.96    34652.35    529.25 o 
  -8   4   5      203.62      333.23     82.75 o 
  -6   4   5    54583.86    55722.55    496.76 o 
  -4   4   5   110628.41   111570.48    740.03 o 
  -2   4   5   135134.89   135156.05    918.93 o 
   0   4   5    46985.43    46587.65    595.15 o 
   2   4   5     7327.68     7755.61    203.42 o 
   4   4   5    43352.64    44381.02    412.45 o 
   6   4   5    94145.20    93260.98    747.52 o 
   8   4   5    31280.74    29865.92    378.06 o 
  10   4   5    27426.17    26079.53    436.98 o 
  12   4   5      473.24      369.67    152.75 o 
  14   4   5    25995.16    25577.27    837.14 o 
  16   4   5    28127.90    28306.41    665.41 o 
  18   4   5    13134.88    13200.37    836.28 o 
  20   4   5     1785.04     2430.80    375.32 o 
 -21   5   5        4.95     -221.09    221.09 o 
 -19   5   5     3456.89     3436.37    334.08 o 
 -17   5   5    16403.91    16624.49    828.92 o 
 -15   5   5    12934.98    12422.85    426.15 o 
 -13   5   5     5114.33     4458.68    235.68 o 
 -11   5   5     2881.25     3080.41    187.74 o 
  -9   5   5    33860.59    32639.85    464.53 o 
  -7   5   5    85657.86    83217.81    691.41 o 
  -5   5   5    40649.73    39268.27    435.74 o 
  -3   5   5      519.31      568.13     62.34 o 
  -1   5   5     2570.06     2580.68    106.69 o 
   1   5   5    45521.17    45206.18    713.96 o 
   3   5   5    53786.50    52765.90    518.78 o 
   5   5   5    21573.13    20695.89    278.54 o 
   7   5   5     6311.95     7164.07    231.04 o 
   9   5   5    10990.04    10777.09    242.94 o 
  11   5   5    21347.55    22839.57    431.56 o 
  13   5   5    15875.88    16162.90    599.63 o 
  15   5   5     5484.28     5388.43    384.09 o 
  17   5   5      194.60     -122.26    212.74 o 
  19   5   5     2097.29     2142.71    358.56 o 
 -20   6   5      304.43      114.18    228.23 o 
 -18   6   5       13.19     -187.41    187.41 o 
 -16   6   5      655.46      533.32    177.93 o 
 -14   6   5      767.71      699.68    159.57 o 
 -12   6   5      193.30      -12.53    132.82 o 
 -10   6   5      547.12      376.82    132.45 o 
  -8   6   5     1446.76     1514.37    110.55 o 
  -6   6   5      124.68      113.24     72.06 o 
  -4   6   5     1911.02     2219.67    102.65 o 
  -2   6   5       48.11       14.16     51.15 o 
   0   6   5    15354.39    14939.48    266.96 o 
   2   6   5     3269.09     3831.17    137.92 o 
   4   6   5     4677.30     4806.61    163.49 o 
   6   6   5       48.02      185.64     73.93 o 
   8   6   5    10964.60    11117.60    244.07 o 
  10   6   5     7094.65     7104.36    279.34 o 
  12   6   5     1430.30     1166.34    182.63 o 
  14   6   5      151.09      291.60    204.42 o 
  16   6   5     1306.80     1115.55    274.38 o 
  18   6   5      141.96     -238.65    238.65 o 
  20   6   5       22.28      331.07    283.06 o 
 -21   7   5        0.72     -402.08    402.08 o 
 -19   7   5      780.42      570.03    273.05 o 
 -17   7   5     3401.77     3549.11    300.71 o 
 -15   7   5     3882.37     4017.94    255.83 o 
 -13   7   5     2150.56     2083.92    189.74 o 
 -11   7   5      211.67      186.80    122.57 o 
  -9   7   5     8383.18     8074.17    299.66 o 
  -7   7   5    11175.96    11359.16    303.76 o 
  -5   7   5    25495.01    24596.17    325.96 o 
  -3   7   5      205.01      149.96     63.28 o 
  -1   7   5     6359.74     6306.32    192.19 o 
   1   7   5     8744.75     8148.81    196.70 o 
   3   7   5    13263.29    13128.42    252.27 o 
   5   7   5    11880.21    11406.91    252.13 o 
   7   7   5     3919.14     4139.34    162.66 o 
   9   7   5     3476.93     3564.98    223.82 o 
  11   7   5     3501.15     3208.49    227.59 o 
  13   7   5     3943.58     3975.77    508.54 o 
  15   7   5     1027.01     1168.61    278.36 o 
  17   7   5       46.18      188.75    250.68 o 
  19   7   5     1056.12      558.02    283.24 o 
 -20   8   5     5750.81     5564.31    472.05 o 
 -18   8   5     2794.57     2973.27    313.16 o 
 -16   8   5       31.02       29.83    154.30 o 
 -14   8   5     6696.69     6906.61    303.81 o 
 -12   8   5    29307.69    28188.43    509.42 o 
 -10   8   5    40289.42    38977.75    626.11 o 
  -8   8   5    10831.27    10954.02    310.46 o 
  -6   8   5    15260.78    16127.07    281.70 o 
  -4   8   5    63758.78    63226.43    585.44 o 
  -2   8   5    52478.14    49129.64    471.35 o 
   0   8   5     4180.40     3491.87    189.07 o 
   2   8   5     2587.45     3015.22    136.62 o 
   4   8   5     9627.50     9418.14    237.95 o 
   6   8   5    68740.02    66960.55    717.05 o 
   8   8   5    67544.23    66758.54    746.16 o 
  10   8   5     2339.14     2669.24    211.62 o 
  12   8   5     4295.62     4440.12    294.45 o 
  14   8   5     6069.93     6300.82    846.68 o 
  16   8   5     8426.70     8744.74    479.08 o 
  18   8   5     7114.86     7166.77    741.80 o 
 -19   9   5     6366.72     6444.86    489.24 o 
 -17   9   5    19446.91    19343.96    515.26 o 
 -15   9   5    27117.29    26342.23    552.62 o 
 -13   9   5     9408.99     9383.96    575.04 o 
 -11   9   5     6545.50     6684.00    268.60 o 
  -9   9   5    31478.85    31670.39    635.13 o 
  -7   9   5   114004.23   112075.24   1077.38 o 
  -5   9   5    83339.77    83066.30    739.90 o 
  -3   9   5    14296.49    14090.51    252.52 o 
  -1   9   5    26484.58    25909.27    319.43 o 
   1   9   5    80413.58    77740.38    748.84 o 
   3   9   5    97147.15    94758.63    884.05 o 
   5   9   5    60029.30    57721.12    877.88 o 
   7   9   5      123.72      251.38    114.24 o 
   9   9   5    39111.23    39059.29    651.49 o 
  11   9   5    60879.96    58276.41   1013.98 o 
  13   9   5    37657.70    36965.07    706.09 o 
  15   9   5    13229.53    12189.07    761.77 o 
  17   9   5       31.86      280.64    266.78 o 
  19   9   5     5482.62     5805.19    492.45 o 
 -18  10   5     1533.99     2141.41    355.46 o 
 -16  10   5      693.94     1043.45    230.65 o 
 -14  10   5    16723.07    17650.68    578.05 o 
 -12  10   5    59745.48    61001.84    804.11 o 
 -10  10   5    25387.19    25604.23    474.83 o 
  -8  10   5     4914.01     4811.00    219.56 o 
  -6  10   5    12192.82    12195.63    272.16 o 
  -4  10   5   117205.84   115480.19    943.35 o 
  -2  10   5   143153.55   140473.44   1131.56 o 
   0  10   5    66151.34    66123.70    689.34 o 
   2  10   5     5427.15     5365.45    199.38 o 
   4  10   5     9115.87     8075.97    246.24 o 
   6  10   5    68090.28    66738.42    851.98 o 
   8  10   5    54140.83    55076.18    783.64 o 
  10  10   5    18157.48    18369.33    471.35 o 
  12  10   5      227.66      -29.59    155.67 o 
  14  10   5    10138.47    10132.23    492.10 o 
  16  10   5    16711.19    17563.13    659.57 o 
  18  10   5     8270.94     7661.37    803.87 o 
 -19  11   5     2253.21     2557.06    492.26 o 
 -17  11   5     6948.75     7271.54    487.09 o 
 -15  11   5     7814.53     8764.82    479.93 o 
 -13  11   5     1760.81     1479.84    222.31 o 
 -11  11   5     6358.27     6215.82    277.32 o 
  -9  11   5    29902.93    30109.85    517.12 o 
  -7  11   5    25913.61    26320.49    427.18 o 
  -5  11   5    28514.79    28840.46    596.99 o 
  -3  11   5      466.29      457.01    102.60 o 
  -1  11   5    12683.05    12758.98    289.40 o 
   1  11   5    34934.36    33963.98    481.07 o 
   3  11   5    29299.92    27713.79    439.91 o 
   5  11   5    23397.60    22845.40    497.14 o 
   7  11   5      146.37      357.84    125.94 o 
   9  11   5    16877.97    16365.71    564.60 o 
  11  11   5    22087.85    22124.75    544.21 o 
  13  11   5    16938.45    16482.56    517.69 o 
  15  11   5     4049.33     3546.61    368.40 o 
  17  11   5      168.73       95.61    265.99 o 
 -18  12   5        4.58      -16.32    391.40 o 
 -16  12   5      187.72      -85.53    278.13 o 
 -14  12   5     2178.91     2223.60    508.23 o 
 -12  12   5     2435.69     2511.46    308.65 o 
 -10  12   5     1105.53     1038.62    169.85 o 
  -8  12   5      465.77      744.78    171.85 o 
  -6  12   5      405.22      366.52    114.11 o 
  -4  12   5     4874.89     5013.30    215.81 o 
  -2  12   5    10954.30    10652.46    293.32 o 
   0  12   5      796.82      736.94    153.87 o 
   2  12   5       21.41      -74.28    100.19 o 
   4  12   5     1335.21     1435.58    153.58 o 
   6  12   5     2453.29     2325.65    183.49 o 
   8  12   5     3385.26     3247.06    242.16 o 
  10  12   5      774.31      665.20    213.48 o 
  12  12   5      159.05      121.63    180.99 o 
  14  12   5       79.80      221.64    232.36 o 
  16  12   5      696.11      261.05    306.98 o 
  18  12   5      453.22      112.70    348.21 o 
 -17  13   5      740.33     1155.73    408.09 o 
 -15  13   5      733.77      482.42    499.33 o 
 -13  13   5      520.59      448.33    230.29 o 
 -11  13   5       15.76      159.76    210.53 o 
  -9  13   5     1432.61     1642.09    267.40 o 
  -7  13   5     4418.03     4496.70    235.15 o 
  -5  13   5     2138.70     1848.49    199.85 o 
  -3  13   5     2488.05     2696.24    219.23 o 
  -1  13   5      610.51      872.43    165.62 o 
   1  13   5     6444.05     6949.68    305.36 o 
   3  13   5      977.91     1001.26    177.21 o 
   5  13   5      352.71      622.69    137.99 o 
   7  13   5      279.53      -26.98    130.27 o 
   9  13   5       27.00      274.34    194.20 o 
  11  13   5     2481.18     2784.83    318.59 o 
  13  13   5     1921.36     1868.97    257.80 o 
  15  13   5      185.76      111.76    246.26 o 
  17  13   5       12.17      555.59    494.59 o 
 -16  14   5      278.21      466.74    360.71 o 
 -14  14   5     4677.31     4527.43   1187.25 o 
 -12  14   5    13170.72    12333.38    560.91 o 
 -10  14   5    13217.19    13397.55    533.91 o 
  -8  14   5     2552.90     2931.53    751.37 o 
  -6  14   5     5123.14     5085.83    285.22 o 
  -4  14   5    15506.89    14758.37    424.40 o 
  -2  14   5    38408.71    38570.23    678.71 o 
   0  14   5    24106.15    24113.72    535.69 o 
   2  14   5       21.64     -137.43    141.84 o 
   4  14   5    13772.22    14040.54    430.29 o 
   6  14   5    14833.48    13910.33    443.74 o 
   8  14   5    13519.13    13257.93    953.83 o 
  10  14   5     7240.68     7102.29    433.44 o 
  12  14   5       15.37      -54.01    223.69 o 
  14  14   5     3108.53     3759.51    812.45 o 
  16  14   5     5413.61     3566.87    543.34 o 
 -15  15   5     7550.62     7763.12    617.33 o 
 -13  15   5     2362.01     3456.56    377.81 o 
 -11  15   5     1254.17     1222.22    492.22 o 
  -9  15   5    16799.02    17696.91    737.29 o 
  -7  15   5    44262.20    42014.02   1107.63 o 
  -5  15   5    29478.19    28537.02    739.49 o 
  -3  15   5      398.18      532.99    176.40 o 
  -1  15   5    12771.88    11964.77    497.83 o 
   1  15   5    40790.95    41921.00    737.81 o 
   3  15   5    43808.20    43970.85    769.74 o 
   5  15   5    11839.52    11800.82    425.18 o 
   7  15   5       43.73      -43.43    188.16 o 
   9  15   5     9151.36     9837.13    591.52 o 
  11  15   5    18345.48    18765.22    656.60 o 
  13  15   5    13781.71    15096.02    645.87 o 
  15  15   5     1534.63     1498.04    451.24 o 
 -14  16   5     7249.67     8904.97    902.60 o 
 -12  16   5    13150.70    14020.57    736.94 o 
 -10  16   5    16585.55    17344.78    769.79 o 
  -8  16   5     3380.63     2990.76    613.79 o 
  -6  16   5     5914.09     6122.67    559.63 o 
  -4  16   5    41560.19    41453.02   1095.32 o 
  -2  16   5    39755.39    38564.55   1237.97 o 
   0  16   5    26005.33    26163.21    699.44 o 
   2  16   5       25.01      -64.40    161.99 o 
   4  16   5    16833.60    17239.54    511.42 o 
   6  16   5    31211.73    29404.88    667.50 o 
   8  16   5    25167.50    24922.98    779.64 o 
  10  16   5     5552.37     5410.30    422.87 o 
  12  16   5        1.87      387.09    265.87 o 
  14  16   5     5630.52     5577.87    480.24 o 
 -13  17   5      315.29       -4.21    327.39 o 
 -11  17   5      469.81      201.66    445.37 o 
  -9  17   5    12262.92    13418.31    722.97 o 
  -7  17   5    26401.18    27514.42    942.93 o 
  -5  17   5    14651.02    13532.56   1224.29 o 
  -3  17   5     1212.50     1233.17    310.39 o 
  -1  17   5     2339.27     2144.57    303.68 o 
   1  17   5    21188.34    20857.58    941.68 o 
   3  17   5    22401.44    22985.56    586.96 o 
   5  17   5     8967.64     9126.91    551.93 o 
   7  17   5      512.50      434.40    243.58 o 
   9  17   5     3241.19     3293.31    364.53 o 
  11  17   5     7080.69     6878.42    484.02 o 
  13  17   5     3746.73     3362.95    404.84 o 
 -12  18   5     1207.84     1074.38    399.66 o 
 -10  18   5      847.53      789.90    360.98 o 
  -8  18   5        5.77     -243.37    318.46 o 
  -6  18   5     1510.99     1090.65    509.41 o 
  -4  18   5     2606.31     2445.64    467.14 o 
  -2  18   5     3472.89     2867.03    403.61 o 
   0  18   5     1949.64     2587.29    443.83 o 
   2  18   5      310.03      809.83    317.08 o 
   4  18   5     1346.61     1296.05    303.39 o 
   6  18   5     1597.90     1557.34    258.34 o 
   8  18   5     1521.05     1608.71    302.85 o 
  10  18   5      798.68      634.53    290.27 o 
  12  18   5       36.26      181.75    278.78 o 
 -11  19   5        9.38      504.85    361.77 o 
  -9  19   5      199.13     -241.48    320.61 o 
  -7  19   5     1624.36     1018.76    346.88 o 
  -5  19   5      875.39      610.32    278.23 o 
  -3  19   5      100.59       33.51    252.51 o 
  -1  19   5       14.41     -214.54    214.54 o 
   1  19   5     1110.49      876.18    283.97 o 
   3  19   5      304.82      590.89    279.15 o 
   5  19   5      211.33     -148.79    247.06 o 
   7  19   5       15.83     -220.39    307.19 o 
   9  19   5      323.38      543.46    279.51 o 
  11  19   5       78.13      -22.72    270.33 o 
 -10  20   5     3322.77     2882.10    561.01 o 
  -8  20   5      661.88      237.73    324.59 o 
  -6  20   5      902.54     1155.38    381.58 o 
  -4  20   5     6097.35     6267.60    485.21 o 
  -2  20   5     7847.82     7373.69    499.24 o 
   0  20   5     6210.99     6330.03    468.69 o 
   2  20   5      102.62      -70.29    248.22 o 
   4  20   5     1697.00     1959.27    357.82 o 
   6  20   5     2779.72     1991.16    432.13 o 
   8  20   5     2665.09     1989.96    450.79 o 
  10  20   5      222.08      175.54    480.36 o 
  -7  21   5     8503.36     9081.70   1120.83 o 
  -5  21   5     7744.64     7399.07    612.22 o 
  -3  21   5      549.63      545.49    306.04 o 
  -1  21   5     2350.64     2537.49    392.46 o 
   1  21   5    11709.21    13197.03    636.97 o 
   3  21   5    11696.34    11521.82    727.88 o 
   5  21   5     3405.92     3087.86    552.71 o 
   7  21   5       10.50      309.38    362.78 o 
  -4  22   5     8004.36     8145.16    932.43 o 
  -2  22   5    13256.80    13736.54    672.48 o 
   0  22   5     5919.24     5335.18    488.48 o 
   2  22   5       14.26       98.42    297.94 o 
   4  22   5     2849.80     2038.85    553.24 o 
 -20   0   6     4852.37     4040.05    508.79 o 
 -18   0   6       93.91       73.63    278.73 o 
 -16   0   6    21587.73    20769.32    889.55 o 
 -14   0   6    72096.19    70642.20   1838.99 o 
 -12   0   6    72500.17    70559.13   1057.23 o 
 -10   0   6     8265.71     7909.78    316.08 o 
  -8   0   6     7439.68     6763.91    232.43 o 
  -6   0   6   159638.00   159855.66   1538.61 o 
  -4   0   6   163698.63   167891.67   1552.72 o 
  -2   0   6   150604.64   152378.58   1389.79 o 
   0   0   6    38175.80    40059.20    472.82 o 
   2   0   6    62379.48    63562.99    696.76 o 
   4   0   6   174500.16   174960.77   1653.12 o 
   6   0   6   100419.91    94610.78   1616.78 o 
   8   0   6    53658.82    51392.41    735.81 o 
  10   0   6     3150.77     2987.43    209.90 o 
  12   0   6    48556.64    49368.86   2092.22 o 
  14   0   6    37705.76    39421.04   2278.43 o 
  16   0   6    19020.95    20045.40   1064.49 o 
  18   0   6     2481.28     2528.01    420.31 o 
  20   0   6      713.33      988.76    377.27 o 
 -21   1   6     8029.33     8310.33    514.95 o 
 -19   1   6    17199.01    17081.49    563.33 o 
 -17   1   6    13605.43    13619.21    469.89 o 
 -15   1   6     1678.41     1407.49    206.49 o 
 -13   1   6     8495.05     8535.23    293.92 o 
 -11   1   6    63669.21    61021.74    660.61 o 
  -9   1   6    78922.73    77916.76    733.54 o 
  -7   1   6    55522.24    55538.61    494.54 o 
  -5   1   6     1073.54     1184.88     75.19 o 
  -3   1   6   228231.20   235253.33   1463.86 o 
  -1   1   6   274456.00   290756.44   1761.13 o 
   1   1   6    92058.36    95046.57    660.13 o 
   3   1   6    25780.11    25532.80    276.01 o 
   5   1   6       79.02       47.88     57.14 o 
   7   1   6    46350.05    43131.93    726.59 o 
   9   1   6   130274.91   131137.80   1028.06 o 
  11   1   6    65714.02    66473.63   1394.36 o 
  13   1   6    12598.94    13259.52    419.68 o 
  15   1   6     2549.81     2508.08    255.79 o 
  17   1   6    18241.52    18583.55    566.19 o 
  19   1   6    14764.57    14506.43    563.82 o 
  21   1   6     6119.79     5499.96    486.78 o 
 -20   2   6     1012.20      961.35    255.60 o 
 -18   2   6      126.60      -58.16    189.49 o 
 -16   2   6     7339.71     7459.73    363.24 o 
 -14   2   6    20446.78    19607.30    634.12 o 
 -12   2   6    22205.56    21782.79    425.82 o 
 -10   2   6     2740.23     3135.09    155.45 o 
  -8   2   6    14613.17    15515.01    236.36 o 
  -6   2   6    22783.29    21561.30    267.10 o 
  -4   2   6    79182.41    78284.34    592.51 o 
  -2   2   6    52235.76    53749.65    534.66 o 
   0   2   6     3570.86     4081.40    115.45 o 
   2   2   6    12586.79    13209.95    177.66 o 
   4   2   6    23604.97    23672.96    279.49 o 
   6   2   6    16366.40    16126.66    250.31 o 
   8   2   6     4461.08     3959.10    149.35 o 
  10   2   6     1152.90     1512.54    164.36 o 
  12   2   6     6493.13     6275.13    298.88 o 
  14   2   6    12839.49    12960.13    530.70 o 
  16   2   6     4366.46     4657.91    329.54 o 
  18   2   6      797.72      608.84    237.06 o 
  20   2   6      476.07      240.02    270.13 o 
 -21   3   6       29.53     -101.90    235.49 o 
 -19   3   6       57.80      -34.62    211.62 o 
 -17   3   6       56.51      189.60    182.19 o 
 -15   3   6      171.59      -26.04    133.93 o 
 -13   3   6     1731.58     1675.68    177.76 o 
 -11   3   6     2319.36     2147.03    185.50 o 
  -9   3   6     1759.68     1790.14    129.79 o 
  -7   3   6     1895.73     2081.86    114.98 o 
  -5   3   6      865.75      944.16     69.54 o 
  -3   3   6     3527.74     3786.88    105.02 o 
  -1   3   6      260.65      287.75     57.04 o 
   1   3   6     1974.57     1967.01    122.45 o 
   3   3   6     5236.10     5047.08    124.13 o 
   5   3   6        1.57       48.13     59.04 o 
   7   3   6     2548.01     2750.31    142.07 o 
   9   3   6       52.32      136.34     85.34 o 
  11   3   6       23.44      -16.94    110.00 o 
  13   3   6      105.40      363.66    157.65 o 
  15   3   6       19.83       -9.74    165.36 o 
  17   3   6        2.31     -172.01    172.01 o 
  19   3   6      234.15      171.96    244.04 o 
 -20   4   6      315.59      275.69    240.41 o 
 -18   4   6      491.11      365.27    203.55 o 
 -16   4   6     3714.86     3359.89    269.76 o 
 -14   4   6     8529.82     8540.12    382.05 o 
 -12   4   6     9447.06     9554.22    298.17 o 
 -10   4   6      370.38      415.36    110.88 o 
  -8   4   6     8238.76     8166.48    187.74 o 
  -6   4   6    33084.32    31909.96    330.04 o 
  -4   4   6    35968.39    36995.21    375.78 o 
  -2   4   6    27081.99    27907.67    331.67 o 
   0   4   6      712.72      870.64     93.24 o 
   2   4   6    11002.29    11188.85    235.48 o 
   4   4   6    45133.89    46227.71    431.05 o 
   6   4   6    27208.04    27662.58    344.57 o 
   8   4   6    15778.75    15549.36    278.50 o 
  10   4   6      221.21      263.50    113.55 o 
  12   4   6     3330.23     3202.25    237.32 o 
  14   4   6    11910.54    12510.80    428.85 o 
  16   4   6     4742.93     4522.58    407.62 o 
  18   4   6       82.62     -163.43    225.66 o 
  20   4   6      169.03      113.32    291.49 o 
 -21   5   6     4028.25     3877.06    567.27 o 
 -19   5   6    11617.68    11327.14    510.61 o 
 -17   5   6    15512.70    15434.72    580.18 o 
 -15   5   6     4851.49     4345.50    330.89 o 
 -13   5   6     1003.50     1087.41    158.44 o 
 -11   5   6    37158.00    36229.36    531.23 o 
  -9   5   6    85405.26    83985.78    838.91 o 
  -7   5   6    62208.53    60725.00    631.82 o 
  -5   5   6     4633.28     4801.88    141.12 o 
  -3   5   6    19400.80    18859.34    236.03 o 
  -1   5   6    58188.48    57869.52    581.31 o 
   1   5   6    66720.14    67040.42    655.35 o 
   3   5   6    25299.77    24206.28    322.78 o 
   5   5   6     9820.38     9497.91    192.58 o 
   7   5   6    15643.90    15728.98    272.58 o 
   9   5   6    20680.41    20373.54    333.51 o 
  11   5   6    18071.89    18314.99    393.83 o 
  13   5   6     3312.06     3175.35    287.08 o 
  15   5   6     1458.43     1845.77    283.25 o 
  17   5   6    11085.79    10828.42    531.32 o 
  19   5   6     8033.71     7772.90    509.74 o 
 -20   6   6     1195.34     1064.88    270.07 o 
 -18   6   6     2361.93     2573.28    376.80 o 
 -16   6   6    23541.06    23524.50    532.60 o 
 -14   6   6    30426.94    28458.74    537.43 o 
 -12   6   6    36781.05    36187.13    853.06 o 
 -10   6   6     5759.94     5605.57    227.16 o 
  -8   6   6    45188.50    44206.31    477.74 o 
  -6   6   6   191897.56   198128.92   1370.30 o 
  -4   6   6   187287.16   190059.80   1292.58 o 
  -2   6   6    28905.38    28074.83    328.33 o 
   0   6   6       71.21      -28.49     47.77 o 
   2   6   6   131475.30   131998.63   1149.49 o 
   4   6   6   191447.38   189372.58   1442.17 o 
   6   6   6    92835.19    89782.13    752.11 o 
   8   6   6    15325.07    14960.15    284.80 o 
  10   6   6     1749.37     1462.71    172.34 o 
  12   6   6    46656.25    45235.10    730.75 o 
  14   6   6    59104.75    61494.37   1273.84 o 
  16   6   6    21560.23    22559.95    757.09 o 
  18   6   6     1697.88     1688.96    325.06 o 
  20   6   6     1176.00      716.26    330.40 o 
 -19   7   6    12667.64    13368.79    532.43 o 
 -17   7   6    17540.72    18516.46    503.00 o 
 -15   7   6     5327.19     5297.49    283.85 o 
 -13   7   6     4216.09     4423.75    274.11 o 
 -11   7   6    42709.88    41416.07    595.13 o 
  -9   7   6    93234.68    91852.39    919.68 o 
  -7   7   6    35955.15    34363.79    417.34 o 
  -5   7   6       15.50      248.09     77.17 o 
  -3   7   6    63981.20    65748.50    571.25 o 
  -1   7   6    83505.36    80565.51    634.74 o 
   1   7   6   106871.70   103799.89    973.26 o 
   3   7   6    45002.64    44078.93    497.66 o 
   5   7   6      241.53      130.71     94.79 o 
   7   7   6    57173.12    55171.81    638.08 o 
   9   7   6    52460.05    52601.96   1388.21 o 
  11   7   6    11790.25    12020.47    382.30 o 
  13   7   6     3567.07     3383.60    430.74 o 
  15   7   6     1141.07     1006.67    264.28 o 
  17   7   6    11071.54    10791.85    740.79 o 
  19   7   6    11242.02    10219.64    751.85 o 
 -20   8   6      270.79      172.87    247.40 o 
 -18   8   6     1712.15     1551.09    259.36 o 
 -16   8   6     9200.49     8730.00    436.17 o 
 -14   8   6    16748.90    17651.67    436.79 o 
 -12   8   6     6464.65     6761.53    274.97 o 
 -10   8   6     2358.87     2168.84    179.42 o 
  -8   8   6    18079.79    17395.58    355.76 o 
  -6   8   6    71330.81    70339.79    658.39 o 
  -4   8   6    58400.13    56654.88    621.48 o 
  -2   8   6    41510.04    41992.45    482.13 o 
   0   8   6     2625.08     3057.28    135.16 o 
   2   8   6    34688.80    35215.56    437.21 o 
   4   8   6    67902.61    65597.18    682.75 o 
   6   8   6    31144.27    30745.72    454.59 o 
   8   8   6    18121.64    17632.96    392.56 o 
  10   8   6      134.74        0.88    131.81 o 
  12   8   6    19399.35    18545.70    538.81 o 
  14   8   6    26994.89    26535.20    724.70 o 
  16   8   6     9924.08     9955.08    885.19 o 
  18   8   6      673.93      632.41    285.47 o 
 -19   9   6      226.56      160.57    274.35 o 
 -17   9   6      453.08      549.06    198.00 o 
 -15   9   6        2.59       95.46    160.26 o 
 -13   9   6     3287.76     2986.84    314.65 o 
 -11   9   6     6643.15     6454.19    267.43 o 
  -9   9   6     2209.90     2407.24    206.80 o 
  -7   9   6       24.50      116.19     91.34 o 
  -5   9   6     2055.62     2402.38    182.82 o 
  -3   9   6      498.49      514.51     86.60 o 
  -1   9   6      648.35      740.55     82.33 o 
   1   9   6     3874.92     3780.43    158.54 o 
   3   9   6     6685.42     6962.49    214.58 o 
   5   9   6       54.53      -10.18     99.46 o 
   7   9   6     1479.31     1530.68    151.79 o 
   9   9   6      326.49      318.31    204.06 o 
  11   9   6     3899.70     3625.76    251.63 o 
  13   9   6      895.99      776.14    194.84 o 
  15   9   6        4.35       88.19    222.19 o 
  17   9   6      200.51      205.84    241.73 o 
  19   9   6      491.97      319.06    292.14 o 
 -18  10   6       74.67      301.89    337.78 o 
 -16  10   6      758.30      588.05    193.35 o 
 -14  10   6     3663.31     3338.03    278.57 o 
 -12  10   6     3722.14     3349.59    228.28 o 
 -10  10   6     2674.95     2648.74    224.31 o 
  -8  10   6      298.21      340.27    158.95 o 
  -6  10   6    13244.22    13344.02    280.93 o 
  -4  10   6    26179.58    26040.63    370.78 o 
  -2  10   6     3162.05     3429.77    140.03 o 
   0  10   6      618.89      775.58    106.47 o 
   2  10   6     2471.16     2624.33    150.47 o 
   4  10   6     3548.73     3198.91    171.37 o 
   6  10   6     3997.02     4107.44    199.81 o 
   8  10   6      558.68      800.32    143.01 o 
  10  10   6     8107.34     7722.11    330.41 o 
  12  10   6     1641.08     1790.76    221.11 o 
  14  10   6      612.03      540.88    377.40 o 
  16  10   6      442.23      383.75    253.87 o 
  18  10   6       28.79       98.79    263.05 o 
 -19  11   6     3987.69     3077.31    511.25 o 
 -17  11   6     4739.31     4999.27   1238.25 o 
 -15  11   6      478.60      378.90    279.84 o 
 -13  11   6     2463.03     2274.18    249.71 o 
 -11  11   6    16356.17    16867.76    469.36 o 
  -9  11   6    25952.46    27792.08    570.39 o 
  -7  11   6    24123.88    23731.58    444.28 o 
  -5  11   6     4246.20     4291.60    207.72 o 
  -3  11   6    27814.57    28042.15    525.57 o 
  -1  11   6    66299.72    65919.56   1057.42 o 
   1  11   6    69496.09    68121.15    735.00 o 
   3  11   6    12299.30    11865.50    360.55 o 
   5  11   6       21.91       24.51    116.16 o 
   7  11   6    14357.81    14903.87    358.17 o 
   9  11   6    37760.59    36963.97    665.06 o 
  11  11   6    18824.49    17534.89    805.50 o 
  13  11   6     1747.80     2225.58    277.87 o 
  15  11   6     1260.66     1296.32    295.12 o 
  17  11   6     4705.77     4868.83    482.25 o 
 -18  12   6      694.18      697.30    399.26 o 
 -16  12   6    11460.84    11547.00    714.52 o 
 -14  12   6    23409.48    24893.53   1508.67 o 
 -12  12   6    22851.88    23094.91    644.93 o 
 -10  12   6     2134.98     1806.40    219.30 o 
  -8  12   6    10880.36    11440.32    459.14 o 
  -6  12   6    30748.94    30994.77    649.42 o 
  -4  12   6    80509.50    78960.97    989.67 o 
  -2  12   6    45189.87    44353.31    695.96 o 
   0  12   6      968.99     1067.63    170.02 o 
   2  12   6    22495.09    21873.64    619.04 o 
   4  12   6    39631.65    39417.86    565.67 o 
   6  12   6    35044.39    35510.78    557.63 o 
   8  12   6     6620.05     6839.70    314.07 o 
  10  12   6      782.85      405.96    182.50 o 
  12  12   6    16967.71    17045.03    511.50 o 
  14  12   6    18320.76    19128.20   1006.84 o 
  16  12   6     7742.80     7523.93    912.08 o 
 -17  13   6     6029.54     4740.20    570.36 o 
 -15  13   6      471.70     -137.07    323.72 o 
 -13  13   6     6479.72     5931.00    412.86 o 
 -11  13   6    19087.82    20249.48    805.36 o 
  -9  13   6    32782.42    34643.80    954.40 o 
  -7  13   6    15401.64    15908.20    541.63 o 
  -5  13   6      657.71      535.38    158.99 o 
  -3  13   6    29447.36    28410.59    566.26 o 
  -1  13   6   100151.35    98863.06   1172.88 o 
   1  13   6    46159.37    45206.98    735.46 o 
   3  13   6    19673.79    19662.44    486.66 o 
   5  13   6       41.08     -138.35    138.35 o 
   7  13   6    23073.25    22872.03    553.89 o 
   9  13   6    50669.51    47979.62    979.03 o 
  11  13   6    29059.54    28722.36    778.26 o 
  13  13   6     3623.16     3748.95    389.94 o 
  15  13   6      319.97      384.05    340.70 o 
  17  13   6     6951.03     7735.95    691.19 o 
 -16  14   6     5055.58     5191.13   1077.54 o 
 -14  14   6     8275.78     9492.19    744.85 o 
 -12  14   6     5226.99     4796.98    393.68 o 
 -10  14   6      762.48      134.68    256.71 o 
  -8  14   6     6495.79     6712.34    377.72 o 
  -6  14   6    31645.38    32650.69    641.14 o 
  -4  14   6    24407.94    24038.80    541.78 o 
  -2  14   6    13371.94    13010.33    406.20 o 
   0  14   6      333.91      293.98    159.71 o 
   2  14   6    11650.35    11876.15    420.60 o 
   4  14   6    34828.76    34723.52    672.57 o 
   6  14   6    21748.31    21716.40    547.59 o 
   8  14   6     5430.66     5257.71    381.57 o 
  10  14   6      494.11      587.23    231.37 o 
  12  14   6     6818.90     6517.96    445.87 o 
  14  14   6     5592.22     4883.52    557.13 o 
  16  14   6     3295.43     3825.13    551.68 o 
 -15  15   6        2.70     -349.89    349.89 o 
 -13  15   6      560.97      669.87    337.22 o 
 -11  15   6     2056.77     1279.91    347.38 o 
  -9  15   6     2361.81     2603.70    382.46 o 
  -7  15   6     3414.62     3338.37    398.40 o 
  -5  15   6      880.52      905.61    191.78 o 
  -3  15   6     6070.91     6179.98    320.71 o 
  -1  15   6     7056.24     7001.74    328.11 o 
   1  15   6     3265.38     3081.95    351.64 o 
   3  15   6     1880.62     2101.48    271.00 o 
   5  15   6      237.91      348.61    177.17 o 
   7  15   6     3761.30     3874.86    357.12 o 
   9  15   6     4174.59     4067.90    362.71 o 
  11  15   6     1504.19     1315.17    333.83 o 
  13  15   6       36.70        3.85    277.67 o 
  15  15   6       57.30       90.65    347.61 o 
 -14  16   6      255.72      -86.58    399.70 o 
 -12  16   6      694.03      787.12    345.29 o 
 -10  16   6      117.05      112.73    311.94 o 
  -8  16   6       38.08       84.22    259.16 o 
  -6  16   6       53.12      -65.77    210.62 o 
  -4  16   6     2842.26     3018.87    323.04 o 
  -2  16   6     1200.61     1515.36    222.38 o 
   0  16   6      107.15      365.20    171.89 o 
   2  16   6      212.92      522.39    188.30 o 
   4  16   6     2017.77     2034.06    246.44 o 
   6  16   6      524.55      389.06    199.31 o 
   8  16   6       30.64     -198.44    198.44 o 
  10  16   6        1.12      394.95    256.07 o 
  12  16   6       95.89        8.58    253.96 o 
  14  16   6      482.88      228.98    411.21 o 
 -13  17   6      153.72     -142.86    310.55 o 
 -11  17   6     4467.80     4809.31    512.45 o 
  -9  17   6    10071.82    10415.64    649.39 o 
  -7  17   6     7921.52     8215.93    609.64 o 
  -5  17   6     1048.22      999.42    337.88 o 
  -3  17   6     4767.66     4883.19    385.27 o 
  -1  17   6    17131.91    17019.19    623.65 o 
   1  17   6    17661.87    17678.81    518.52 o 
   3  17   6     7009.62     6939.70    397.34 o 
   5  17   6       91.71      580.72    211.21 o 
   7  17   6     6311.10     6854.34    516.64 o 
   9  17   6     5926.18     6401.48    453.25 o 
  11  17   6     3354.92     3554.81    394.69 o 
  13  17   6      246.11     -261.69    261.69 o 
 -12  18   6     6359.51     6903.50    615.35 o 
 -10  18   6      437.49      138.20    323.44 o 
  -8  18   6     5965.27     6071.68    652.93 o 
  -6  18   6    22723.69    23500.31    897.05 o 
  -4  18   6    25147.05    24684.01   1025.79 o 
  -2  18   6    14163.33    13609.98    652.24 o 
   0  18   6      358.22      478.99    236.10 o 
   2  18   6    13924.87    13768.60    771.96 o 
   4  18   6    31687.63    30623.25    710.83 o 
   6  18   6    17630.33    17256.44    643.22 o 
   8  18   6     1750.28     1948.79    327.76 o 
  10  18   6     1078.61      788.10    304.46 o 
  12  18   6     4618.64     5072.61    473.23 o 
 -11  19   6     9285.98     9834.38    707.13 o 
  -9  19   6    11554.21    11476.60   1836.03 o 
  -7  19   6     6743.75     7530.47    663.60 o 
  -5  19   6      268.73       68.37    438.25 o 
  -3  19   6     3997.83     3568.00    381.93 o 
  -1  19   6    23746.10    23708.49   1041.58 o 
   1  19   6    20798.70    21246.68    733.20 o 
   3  19   6     6954.15     6549.17    476.06 o 
   5  19   6      716.00      630.60    280.10 o 
   7  19   6     9541.42     8314.05    501.59 o 
   9  19   6    12574.14    11504.88    921.57 o 
  11  19   6     4571.66     3897.54    554.36 o 
 -10  20   6       47.50     -331.08    333.49 o 
  -8  20   6     2463.84     2633.38    463.12 o 
  -6  20   6     6362.81     7530.15    627.79 o 
  -4  20   6     9590.45    10231.71    568.88 o 
  -2  20   6     4217.43     3342.40    506.57 o 
   0  20   6      110.67     -225.35    225.35 o 
   2  20   6     5897.65     6136.45    474.65 o 
   4  20   6    10632.59    11072.10    595.34 o 
   6  20   6     7228.67     6961.01    615.97 o 
   8  20   6     1094.88        4.50    486.29 o 
  -7  21   6       91.78      646.74    360.01 o 
  -5  21   6       34.49      -51.71    351.38 o 
  -3  21   6      736.77      232.04    298.36 o 
  -1  21   6     2779.65     2663.84    395.50 o 
   1  21   6     2130.08     2335.30    432.74 o 
   3  21   6      735.73      906.77    344.42 o 
   5  21   6      112.58      224.26    353.86 o 
   7  21   6     1043.71      629.92    375.19 o 
  -4  22   6       64.25      249.77    301.40 o 
  -2  22   6       17.64      189.78    303.29 o 
   0  22   6        1.13       71.31    300.72 o 
   2  22   6       28.80      -11.36    300.82 o 
   4  22   6      511.35      222.72    411.56 o 
 -21   1   7     4136.87     4055.89    391.52 o 
 -19   1   7     1668.50     1381.45    264.94 o 
 -17   1   7      183.66       31.60    175.34 o 
 -15   1   7     2567.32     2395.84    215.16 o 
 -13   1   7    16106.49    15153.73    346.55 o 
 -11   1   7    19187.22    18876.13    350.88 o 
  -9   1   7    11571.03    12097.24    212.10 o 
  -7   1   7       68.41       29.33     59.92 o 
  -5   1   7    39312.61    40175.21    384.30 o 
  -3   1   7   120773.63   121567.48    833.58 o 
  -1   1   7   123077.02   130079.86    867.79 o 
   1   1   7    15984.10    16699.42    204.33 o 
   3   1   7     2288.73     2305.21     94.16 o 
   5   1   7    21866.75    21258.01    284.07 o 
   7   1   7    36366.95    34896.33    426.46 o 
   9   1   7    23952.44    24622.21    360.63 o 
  11   1   7     3750.34     4042.12    205.63 o 
  13   1   7     1176.55     1405.98    206.02 o 
  15   1   7     3324.50     3451.51    416.53 o 
  17   1   7     5802.51     6634.37    391.84 o 
  19   1   7     1406.53     1683.30    291.99 o 
 -20   2   7     2636.99     2680.43    314.51 o 
 -18   2   7    12467.54    12349.24    625.71 o 
 -16   2   7    31416.28    31341.62    671.68 o 
 -14   2   7    22600.59    21752.85    465.00 o 
 -12   2   7      321.51      112.93    108.38 o 
 -10   2   7    13857.35    13359.47    275.86 o 
  -8   2   7    64185.98    63702.64    537.46 o 
  -6   2   7    94344.55    94555.89    729.11 o 
  -4   2   7    47975.88    48869.51    428.29 o 
  -2   2   7     6772.96     7164.12    127.70 o 
   0   2   7   108356.88   107489.98   1221.95 o 
   2   2   7   128551.52   128555.03    956.29 o 
   4   2   7    85491.05    87106.75    679.46 o 
   6   2   7    18237.31    18328.05    276.50 o 
   8   2   7    25865.27    26636.04    386.41 o 
  10   2   7    46591.84    46499.00    604.91 o 
  12   2   7    40307.50    40133.64    811.80 o 
  14   2   7    12684.01    12696.43    433.68 o 
  16   2   7     1094.59     1156.78    233.28 o 
  18   2   7     3688.06     3701.34    331.94 o 
  20   2   7     7914.04     8669.14    608.27 o 
 -21   3   7    12422.32    12228.87    658.60 o 
 -19   3   7     8294.29     8987.45    445.75 o 
 -17   3   7     1114.03     1103.45    294.91 o 
 -15   3   7     7947.16     7402.35    310.55 o 
 -13   3   7    56870.58    55779.29    737.05 o 
 -11   3   7    90012.18    88385.66   1029.44 o 
  -9   3   7    68887.09    66968.33    572.79 o 
  -7   3   7      328.05      544.28     72.28 o 
  -5   3   7    31786.89    29065.06    321.36 o 
  -3   3   7   205343.70   211946.56   1361.86 o 
  -1   3   7   206747.78   210672.33   1498.74 o 
   1   3   7    28320.09    27457.84    321.96 o 
   3   3   7     2019.97     2194.70     97.58 o 
   5   3   7    69698.80    68324.79    591.52 o 
   7   3   7   104791.22   103105.30    841.81 o 
   9   3   7    45665.12    43059.36    519.46 o 
  11   3   7     7581.65     7701.10    384.52 o 
  13   3   7     8451.11     8532.60    369.28 o 
  15   3   7    27164.97    27455.67    643.93 o 
  17   3   7    26609.08    27109.29    785.29 o 
  19   3   7     8375.89     8683.90    527.26 o 
 -20   4   7     2426.78     2127.91    318.39 o 
 -18   4   7    17486.41    17901.39    558.13 o 
 -16   4   7    30217.09    28779.54    602.13 o 
 -14   4   7    21861.24    21376.61    464.08 o 
 -12   4   7      155.75      -87.23    127.79 o 
 -10   4   7    26051.93    24844.07    413.62 o 
  -8   4   7    98879.02    99034.03    751.32 o 
  -6   4   7   112831.23   108718.07    770.47 o 
  -4   4   7    80165.28    80218.19    657.40 o 
  -2   4   7      954.46      759.45     79.86 o 
   0   4   7   138835.47   146397.61   1107.53 o 
   2   4   7   112337.79   112151.22    794.23 o 
   4   4   7   156749.20   158403.41   1101.50 o 
   6   4   7    16099.92    15913.89    273.17 o 
   8   4   7     8574.53     8404.57    248.87 o 
  10   4   7    33281.36    32995.98    509.89 o 
  12   4   7    41099.94    41448.05   1094.49 o 
  14   4   7    26081.88    26971.11   1139.48 o 
  16   4   7     2556.23     2476.36    323.14 o 
  18   4   7     5951.19     6464.79    561.46 o 
  20   4   7     8956.64     7898.93    533.07 o 
 -21   5   7     2962.64     3233.68    428.33 o 
 -19   5   7     2128.01     1429.88    276.42 o 
 -17   5   7      134.98       -5.63    168.39 o 
 -15   5   7     1275.98     1579.26    195.41 o 
 -13   5   7    16200.03    16290.34    441.79 o 
 -11   5   7    28108.81    27911.07    466.03 o 
  -9   5   7     6267.88     6182.73    219.28 o 
  -7   5   7     1740.49     1764.68    109.59 o 
  -5   5   7    57557.02    62328.49    510.21 o 
  -3   5   7    56266.97    56839.39    448.26 o 
  -1   5   7    22001.57    20883.06    290.53 o 
   1   5   7     1927.20     2238.86    193.45 o 
   3   5   7     1053.87     1371.43    127.30 o 
   5   5   7    32802.16    32454.81    368.17 o 
   7   5   7    52497.33    51848.01    534.78 o 
   9   5   7    12487.37    12384.32    269.98 o 
  11   5   7       64.20      -35.74    139.06 o 
  13   5   7     1760.57     1850.56    249.70 o 
  15   5   7     6162.16     6985.23    939.99 o 
  17   5   7    10825.72    10825.17    535.13 o 
  19   5   7     3137.23     2775.57    385.91 o 
 -20   6   7       20.87      241.67    229.32 o 
 -18   6   7      161.38      150.60    189.50 o 
 -16   6   7       44.65      168.92    161.35 o 
 -14   6   7      170.96      162.29    134.88 o 
 -12   6   7      818.43      812.92    166.39 o 
 -10   6   7     7041.03     7222.98    282.30 o 
  -8   6   7     5548.58     5545.09    308.44 o 
  -6   6   7     7286.72     7092.56    184.46 o 
  -4   6   7     1441.06     1647.97     95.15 o 
  -2   6   7    14340.35    15501.27    265.27 o 
   0   6   7    16544.62    17805.41    340.51 o 
   2   6   7    11727.88    12795.91    261.45 o 
   4   6   7     5176.19     5346.91    273.14 o 
   6   6   7     9672.07    10076.86    272.37 o 
   8   6   7      247.02      250.71    138.93 o 
  10   6   7     2574.26     2490.85    201.75 o 
  12   6   7       23.72      163.83    145.50 o 
  14   6   7     1745.79     1951.49    274.60 o 
  16   6   7       53.45      -76.17    425.55 o 
  18   6   7      672.75      447.47    267.37 o 
  20   6   7      320.64     -165.28    362.28 o 
 -19   7   7      850.35      783.07    248.91 o 
 -17   7   7       28.10        7.65    171.24 o 
 -15   7   7      979.19     1185.02    201.65 o 
 -13   7   7     1598.52     1667.20    209.81 o 
 -11   7   7     7144.32     7449.91    269.79 o 
  -9   7   7     9433.81     9123.31    275.94 o 
  -7   7   7      436.77      416.17    101.07 o 
  -5   7   7     3902.30     3952.64    170.34 o 
  -3   7   7    17589.37    18129.76    256.48 o 
  -1   7   7    49085.27    50369.23    636.86 o 
   1   7   7     8697.74     8761.88    221.31 o 
   3   7   7     1675.57     2061.43    154.43 o 
   5   7   7    16134.13    16714.36    313.80 o 
   7   7   7     7950.11     7777.54    244.49 o 
   9   7   7     5638.59     5780.83    263.12 o 
  11   7   7     4095.58     3726.79    243.86 o 
  13   7   7     4675.33     4876.90    351.51 o 
  15   7   7     2668.53     2618.54    364.19 o 
  17   7   7     1697.30     1679.84    362.95 o 
  19   7   7      672.30      542.48    299.50 o 
 -20   8   7     1412.78     1052.36    338.92 o 
 -18   8   7    10283.79    10362.55    421.04 o 
 -16   8   7    15822.15    15851.88    456.31 o 
 -14   8   7     7647.57     7683.20    406.11 o 
 -12   8   7        4.11       90.56    126.30 o 
 -10   8   7     5547.56     5945.37    243.22 o 
  -8   8   7    61284.41    59867.78    818.74 o 
  -6   8   7    73626.61    72156.18    672.26 o 
  -4   8   7    17690.38    16898.81    270.83 o 
  -2   8   7      482.88      580.02     76.19 o 
   0   8   7    68558.38    67762.68    655.27 o 
   2   8   7   117382.13   117198.79   1001.47 o 
   4   8   7    74954.49    73504.99    740.60 o 
   6   8   7     5627.00     6294.12    222.75 o 
   8   8   7     1964.08     2209.18    226.70 o 
  10   8   7    14148.04    14262.51    406.48 o 
  12   8   7    20713.89    21779.05    546.96 o 
  14   8   7     6342.56     6895.78    416.45 o 
  16   8   7      463.43      546.49    242.03 o 
  18   8   7     1380.18     1651.04    330.69 o 
 -19   9   7     5370.64     5549.03    419.78 o 
 -17   9   7       29.16     -128.38    194.21 o 
 -15   9   7     6405.73     6527.37    316.77 o 
 -13   9   7    36452.58    37784.98    704.64 o 
 -11   9   7    41885.85    41561.50    623.70 o 
  -9   9   7    38408.12    36766.69    550.03 o 
  -7   9   7      896.41     1052.66    120.47 o 
  -5   9   7    61210.38    59551.51    706.08 o 
  -3   9   7   120207.72   121193.54   1031.68 o 
  -1   9   7   139745.45   141327.61   1167.13 o 
   1   9   7    26409.68    25891.85    374.27 o 
   3   9   7     4357.56     4262.38    179.11 o 
   5   9   7    66605.52    65139.92    717.80 o 
   7   9   7    72036.72    71655.19    797.46 o 
   9   9   7    47755.09    47320.14    994.12 o 
  11   9   7      370.02      459.04    161.47 o 
  13   9   7    10524.62    10031.73    398.27 o 
  15   9   7    19471.41    19954.74    667.86 o 
  17   9   7    12198.27    11375.01    850.29 o 
 -18  10   7    10561.81    11315.52    572.40 o 
 -16  10   7    16716.19    16450.47    528.79 o 
 -14  10   7    14683.94    15252.93    728.84 o 
 -12  10   7      140.53      207.68    158.18 o 
 -10  10   7    16462.65    17310.02    599.01 o 
  -8  10   7    40811.18    41081.74    673.47 o 
  -6  10   7    61336.20    61837.30    725.57 o 
  -4  10   7    15914.50    16568.06    342.15 o 
  -2  10   7     1343.04     1279.71    161.35 o 
   0  10   7    60288.95    58660.89    784.43 o 
   2  10   7    89978.19    86303.92    844.69 o 
   4  10   7    32852.47    32709.66    478.97 o 
   6  10   7     3832.69     3744.92    196.54 o 
   8  10   7     2648.59     2604.29    190.74 o 
  10  10   7    34044.22    32429.45    805.79 o 
  12  10   7    39398.34    38913.23    732.48 o 
  14  10   7    11762.59    13247.27    547.08 o 
  16  10   7       26.15      242.53    258.66 o 
  18  10   7     2434.04     2491.47    381.77 o 
 -19  11   7     1881.56      995.11    657.08 o 
 -17  11   7       92.78     -281.45    480.36 o 
 -15  11   7     4729.10     5318.45    511.51 o 
 -13  11   7    15692.06    15571.55    564.10 o 
 -11  11   7    21078.25    22189.83    533.14 o 
  -9  11   7     2838.32     3364.77    245.37 o 
  -7  11   7       24.19      130.15    116.56 o 
  -5  11   7    17331.06    17459.68    533.81 o 
  -3  11   7    51829.75    50517.11    859.29 o 
  -1  11   7    51513.89    50310.24    735.00 o 
   1  11   7    16330.09    15664.63    406.26 o 
   3  11   7     2844.19     2778.89    212.08 o 
   5  11   7    13411.86    12685.61    508.96 o 
   7  11   7    31059.87    29398.89    618.42 o 
   9  11   7    26801.87    26245.54    562.23 o 
  11  11   7     4531.43     4060.87    492.70 o 
  13  11   7     3474.53     2859.64    277.07 o 
  15  11   7     7811.85     7291.97    467.02 o 
  17  11   7     5335.23     4593.11    589.25 o 
 -18  12   7      301.62      288.38    356.56 o 
 -16  12   7      845.43      847.64    356.41 o 
 -14  12   7      309.40       -3.27    242.72 o 
 -12  12   7      237.86      -47.20    167.90 o 
 -10  12   7     1770.43     1686.39    219.12 o 
  -8  12   7     4067.50     4077.58    257.35 o 
  -6  12   7      679.84      452.11    152.54 o 
  -4  12   7      184.96      593.46    158.26 o 
  -2  12   7     3060.24     3265.72    326.30 o 
   0  12   7     4209.73     3968.80    244.19 o 
   2  12   7     3641.35     3561.09    236.36 o 
   4  12   7      694.41      616.21    165.71 o 
   6  12   7     2366.67     2380.28    229.71 o 
   8  12   7      174.21        1.67    188.36 o 
  10  12   7     2398.33     1950.21    292.62 o 
  12  12   7     2750.04     3370.55    346.02 o 
  14  12   7     1746.43     2291.84    444.19 o 
  16  12   7       73.78     -250.00    324.15 o 
 -17  13   7       50.79      187.76    353.05 o 
 -15  13   7       99.23      457.62    381.91 o 
 -13  13   7     1068.88      730.54    259.01 o 
 -11  13   7     1492.45     1478.93    223.17 o 
  -9  13   7     2059.75     1957.05    262.92 o 
  -7  13   7     1444.15     1395.86    224.64 o 
  -5  13   7       31.93     -124.58    124.58 o 
  -3  13   7     2398.27     2626.90    247.65 o 
  -1  13   7    12278.89    12545.13    486.40 o 
   1  13   7     2255.84     2370.01    218.84 o 
   3  13   7        4.51      100.89    139.35 o 
   5  13   7     3303.44     3458.42    259.84 o 
   7  13   7     1358.58     1376.31    209.45 o 
   9  13   7      476.91      497.46    279.40 o 
  11  13   7      196.52      263.06    224.86 o 
  13  13   7      656.49      535.63    431.19 o 
  15  13   7      947.47      627.50    383.15 o 
 -16  14   7     3720.52     2448.81    466.59 o 
 -14  14   7     2809.38     2534.36    433.05 o 
 -12  14   7        4.01     -254.46    254.46 o 
 -10  14   7     2804.10     3204.69    399.55 o 
  -8  14   7    14701.31    15664.25   1017.62 o 
  -6  14   7    14168.59    13662.10    430.38 o 
  -4  14   7     8835.09     8779.79    357.78 o 
  -2  14   7      132.21      155.23    148.69 o 
   0  14   7    14145.12    14180.33    429.18 o 
   2  14   7    32163.57    31160.93    628.29 o 
   4  14   7    31146.13    30005.63    632.27 o 
   6  14   7     2342.65     2836.79    263.94 o 
   8  14   7      690.34      696.67    230.20 o 
  10  14   7     7423.96     8343.70    544.92 o 
  12  14   7     9570.23    10229.70    766.52 o 
  14  14   7     4011.96     4679.31    553.80 o 
  16  14   7       12.04       21.73    373.13 o 
 -15  15   7     1736.88     2157.45    583.54 o 
 -13  15   7     9930.97    10482.14    671.68 o 
 -11  15   7    16400.79    17676.57   1313.57 o 
  -9  15   7    10277.21    11299.90    625.44 o 
  -7  15   7      205.86       98.16    217.15 o 
  -5  15   7    15148.21    16259.09    478.34 o 
  -3  15   7    43196.71    42370.41    843.13 o 
  -1  15   7    44835.58    43980.79    889.60 o 
   1  15   7    17510.49    17018.87    511.35 o 
   3  15   7     1604.00     1603.13    218.89 o 
   5  15   7    26271.59    26377.57    614.17 o 
   7  15   7    32538.12    32310.75   1058.41 o 
   9  15   7    13969.68    14214.68    583.31 o 
  11  15   7     1717.89     2115.48    333.46 o 
  13  15   7     1412.38     1857.65    335.04 o 
  15  15   7     8359.97     8008.05    678.22 o 
 -14  16   7     4109.50     4335.07    715.20 o 
 -12  16   7      261.06     -115.11    315.46 o 
 -10  16   7     8127.85     9397.62    619.30 o 
  -8  16   7    27140.85    29841.61    996.78 o 
  -6  16   7    35636.26    35975.62    870.51 o 
  -4  16   7     3338.70     3460.08    276.98 o 
  -2  16   7     1935.09     2073.59    239.55 o 
   0  16   7    12791.67    12192.94    430.37 o 
   2  16   7    51458.96    51566.17   1020.66 o 
   4  16   7    29513.77    28661.18    740.31 o 
   6  16   7     4117.33     4930.75    336.31 o 
   8  16   7     4211.55     4500.39    413.85 o 
  10  16   7    11764.55    12687.94    661.86 o 
  12  16   7    14392.90    14730.72    808.33 o 
  14  16   7     5450.33     5696.45    482.36 o 
 -13  17   7     5749.92     6330.55    610.70 o 
 -11  17   7     8646.04     9737.49    669.06 o 
  -9  17   7     3797.27     3902.97    487.30 o 
  -7  17   7      188.89      310.83    283.53 o 
  -5  17   7     8963.73     9760.52    508.13 o 
  -3  17   7    13080.13    13677.04    569.56 o 
  -1  17   7     9307.90     9724.04    409.87 o 
   1  17   7     3465.98     3938.54    307.44 o 
   3  17   7     4255.16     3717.25    306.22 o 
   5  17   7    14704.68    14880.38    651.73 o 
   7  17   7    14125.22    14028.04    593.84 o 
   9  17   7     5196.62     5563.01    449.72 o 
  11  17   7      295.98        9.19    259.89 o 
  13  17   7     1369.66     1666.38    366.80 o 
 -12  18   7      204.29      524.73    375.45 o 
 -10  18   7     1761.18     2202.62    442.54 o 
  -8  18   7     3456.60     3444.23    477.42 o 
  -6  18   7     1242.97     1389.48    379.98 o 
  -4  18   7      166.90       91.38    240.30 o 
  -2  18   7      513.17       62.82    231.81 o 
   0  18   7     2140.12     2286.18    472.58 o 
   2  18   7     5704.16     5890.75    363.97 o 
   4  18   7     2411.29     2177.41    301.64 o 
   6  18   7       43.22      257.50    235.21 o 
   8  18   7      139.29      273.31    266.24 o 
  10  18   7     1140.48      929.14    308.77 o 
  12  18   7     2035.01     1430.95    362.05 o 
 -11  19   7      239.03     -283.70    338.42 o 
  -9  19   7      535.01     -191.44    318.35 o 
  -7  19   7      141.78      600.28    345.25 o 
  -5  19   7       48.88     -225.48    225.48 o 
  -3  19   7      240.59      -77.88    236.94 o 
  -1  19   7      525.70       78.36    256.75 o 
   1  19   7       18.95      -57.09    492.62 o 
   3  19   7       15.45      432.52    287.16 o 
   5  19   7       79.55      421.09    235.32 o 
   7  19   7     1077.13      680.57    287.37 o 
   9  19   7       71.16      380.53    291.12 o 
 -10  20   7      717.45      393.77    575.24 o 
  -8  20   7     3191.74     3480.63    500.12 o 
  -6  20   7     4851.28     4152.46    527.41 o 
  -4  20   7     1867.71     1894.73    387.60 o 
  -2  20   7       61.75      473.60    284.08 o 
   0  20   7     3494.33     2913.95    382.93 o 
   2  20   7     7875.69     7173.06    499.22 o 
   4  20   7     3570.28     3059.90    407.41 o 
   6  20   7      981.05     1330.59    406.63 o 
   8  20   7     1202.88      600.12    370.80 o 
  -7  21   7       37.57      -34.39    324.90 o 
  -5  21   7     4307.37     4646.00    566.14 o 
  -3  21   7    12428.33    13022.16    905.29 o 
  -1  21   7    10696.17    10547.21    915.66 o 
   1  21   7     3332.53     3505.20    418.62 o 
   3  21   7      606.90      762.19    336.23 o 
   5  21   7     5806.79     5188.94    591.62 o 
   7  21   7    11668.93    11677.99   1025.95 o 
  -4  22   7     2922.09     2834.37    512.97 o 
  -2  22   7      203.97      -43.02    296.56 o 
   0  22   7     6135.79     6206.88    556.65 o 
   2  22   7    10623.31    11112.99    849.99 o 
 -20   0   8     8525.50     9405.09    667.44 o 
 -18   0   8    24449.60    25040.96   1132.10 o 
 -16   0   8    12506.75    12953.69    631.15 o 
 -14   0   8     1374.37     1355.63    404.79 o 
 -12   0   8    45436.26    44801.49    819.94 o 
 -10   0   8    72199.87    72298.71   2292.66 o 
  -8   0   8   150780.81   153451.78   1571.60 o 
  -6   0   8    86497.05    88609.24    993.30 o 
  -4   0   8    82264.97    81132.79   1073.85 o 
  -2   0   8   250115.11   255885.92   2265.05 o 
   0   0   8   267985.94   275424.03   2417.96 o 
   2   0   8   227128.59   239350.97   2160.15 o 
   4   0   8     5974.12     5117.20    205.86 o 
   6   0   8    16793.36    15873.92    374.74 o 
   8   0   8    76978.28    79323.32   1024.07 o 
  10   0   8   118650.09   119163.49   1419.96 o 
  12   0   8    23031.40    22533.27    739.32 o 
  14   0   8      345.41      -37.96    226.25 o 
  16   0   8    13190.65    13980.80   1879.32 o 
  18   0   8    10467.14    11866.43    720.12 o 
  20   0   8    12522.37    14328.09   1097.11 o 
 -21   1   8     2047.16     2243.49    323.89 o 
 -19   1   8        1.52      207.95    216.95 o 
 -17   1   8    13918.24    13464.79    473.95 o 
 -15   1   8    38099.52    37179.50    637.04 o 
 -13   1   8    48713.87    47241.36    619.65 o 
 -11   1   8    23229.91    22757.50    710.41 o 
  -9   1   8      703.25      733.40    114.90 o 
  -7   1   8    51936.85    49881.86    480.63 o 
  -5   1   8    84982.93    85169.32    666.16 o 
  -3   1   8    47504.80    44764.46    398.32 o 
  -1   1   8    92151.23    95882.72    689.26 o 
   1   1   8     2142.92     2433.15     89.13 o 
   3   1   8   138931.33   138585.45    970.25 o 
   5   1   8    53547.79    52305.71    500.58 o 
   7   1   8    46011.90    44546.83    483.96 o 
   9   1   8     7438.93     7870.81    223.24 o 
  11   1   8    19911.60    19183.40    490.79 o 
  13   1   8    36163.16    36182.63    891.75 o 
  15   1   8    13676.80    14935.03    494.57 o 
  17   1   8     2800.19     3672.41    326.44 o 
  19   1   8      435.71      263.68    343.21 o 
 -20   2   8     1892.05     1197.39    279.12 o 
 -18   2   8     9764.29    10142.09    450.79 o 
 -16   2   8     5567.54     5801.89    300.92 o 
 -14   2   8      261.01      333.64    140.24 o 
 -12   2   8     5837.66     5930.48    228.83 o 
 -10   2   8    27050.28    26428.64    427.96 o 
  -8   2   8    44160.39    44319.13    431.19 o 
  -6   2   8    14253.41    14904.78    233.74 o 
  -4   2   8     6437.53     6804.36    148.15 o 
  -2   2   8    68364.19    67313.39    525.75 o 
   0   2   8    88643.07    90722.15    661.43 o 
   2   2   8    32562.40    32694.06    328.66 o 
   4   2   8       99.79      120.95     61.11 o 
   6   2   8     3284.36     3098.88    131.75 o 
   8   2   8    24360.53    24350.21    357.36 o 
  10   2   8    38936.95    38171.43    550.95 o 
  12   2   8    18491.85    18128.45    477.13 o 
  14   2   8       42.50       -1.54    161.16 o 
  16   2   8     2372.92     2325.64    278.56 o 
  18   2   8     2767.10     2857.58    571.89 o 
  20   2   8     4258.11     4100.09    731.01 o 
 -21   3   8        0.33      -17.11    230.65 o 
 -19   3   8        1.17      -11.86    199.22 o 
 -17   3   8      339.19      138.38    172.01 o 
 -15   3   8      899.01      873.12    213.15 o 
 -13   3   8     1388.51     1388.59    171.04 o 
 -11   3   8      244.95      249.89    120.05 o 
  -9   3   8       16.32      -45.05     78.86 o 
  -7   3   8     4196.16     4379.07    133.98 o 
  -5   3   8      382.78      236.72     64.87 o 
  -3   3   8      366.79      400.56     54.17 o 
  -1   3   8     2169.99     2555.38    109.40 o 
   1   3   8      525.88      519.46     69.44 o 
   3   3   8     3713.55     4108.93    121.77 o 
   5   3   8     1163.23     1048.83     89.46 o 
   7   3   8        8.93      116.10     87.63 o 
   9   3   8     3793.86     3855.75    168.61 o 
  11   3   8        6.56      -10.54    112.17 o 
  13   3   8     2492.90     2604.67    242.52 o 
  15   3   8       39.11     -121.02    185.97 o 
  17   3   8       92.08      108.51    227.98 o 
  19   3   8      222.44      225.68    276.74 o 
 -20   4   8     2806.12     2293.46    315.42 o 
 -18   4   8     4913.08     5043.08    356.84 o 
 -16   4   8      694.87      566.41    197.30 o 
 -14   4   8        9.09     -116.51    128.08 o 
 -12   4   8     8306.71     8337.44    321.11 o 
 -10   4   8    13345.89    12872.12    290.97 o 
  -8   4   8     6504.58     6025.35    174.86 o 
  -6   4   8    11103.92    11255.56    198.71 o 
  -4   4   8     5635.36     6419.41    148.69 o 
  -2   4   8    16215.42    16236.53    261.01 o 
   0   4   8    33471.48    33910.93    387.30 o 
   2   4   8    41370.88    43426.69    589.92 o 
   4   4   8     7517.73     8098.81    173.76 o 
   6   4   8     5281.48     5787.53    173.91 o 
   8   4   8    37848.80    36850.05    455.36 o 
  10   4   8     7887.62     7949.06    284.53 o 
  12   4   8     1221.95     1327.27    216.39 o 
  14   4   8     1089.77      787.03    219.33 o 
  16   4   8     3639.68     3914.94    364.63 o 
  18   4   8     3752.19     4016.76    399.88 o 
  20   4   8     1017.80     1231.76    335.20 o 
 -21   5   8     2142.47     1527.31    307.89 o 
 -19   5   8       87.72      129.05    217.13 o 
 -17   5   8     7193.20     7041.99    338.58 o 
 -15   5   8    15481.35    14752.19    414.52 o 
 -13   5   8    41511.32    39629.54    693.33 o 
 -11   5   8    22463.94    22564.67    424.00 o 
  -9   5   8     3736.76     3503.07    179.29 o 
  -7   5   8    37682.34    35103.17    381.04 o 
  -5   5   8    77378.57    75202.83    616.93 o 
  -3   5   8    69142.41    67006.28   1246.48 o 
  -1   5   8     8896.56     8527.48    231.01 o 
   1   5   8    11460.77    10499.49    198.88 o 
   3   5   8   110360.17   110653.74   1031.06 o 
   5   5   8   114632.37   113630.87    879.22 o 
   7   5   8    47654.41    48562.27    521.84 o 
   9   5   8     3819.75     3882.14    219.88 o 
  11   5   8     6985.97     6966.76    507.59 o 
  13   5   8    27126.24    27692.22    697.35 o 
  15   5   8    27807.61    27519.67    900.31 o 
  17   5   8     4145.35     4096.71    684.65 o 
  19   5   8        5.18       11.08    267.26 o 
 -20   6   8    12772.33    12680.43    538.04 o 
 -18   6   8    21365.34    21777.88    626.56 o 
 -16   6   8    10398.21     9951.33    376.35 o 
 -14   6   8      618.12      422.31    172.87 o 
 -12   6   8    34534.75    33735.88    622.65 o 
 -10   6   8    97675.61    99029.45    986.87 o 
  -8   6   8    74782.62    72533.65    673.22 o 
  -6   6   8    55504.55    54183.54    572.51 o 
  -4   6   8     3855.36     3763.34    120.00 o 
  -2   6   8    45323.73    41619.91    417.60 o 
   0   6   8   147294.66   150247.41   2130.38 o 
   2   6   8   189113.64   197529.70   1782.88 o 
   4   6   8    37611.24    38320.70    467.55 o 
   6   6   8    21503.16    21259.02    400.77 o 
   8   6   8    69759.43    68253.63    750.12 o 
  10   6   8    27616.58    28015.30    545.62 o 
  12   6   8    17216.30    17843.65    516.15 o 
  14   6   8     1693.18     2081.07    370.53 o 
  16   6   8     8304.03     8441.98    474.32 o 
  18   6   8    18404.82    20026.15    721.36 o 
 -19   7   8      704.84      278.86    211.94 o 
 -17   7   8     9083.70     9238.82    380.97 o 
 -15   7   8    18262.18    18071.91    460.51 o 
 -13   7   8    23955.54    23138.30    632.90 o 
 -11   7   8    20908.16    20581.58    422.04 o 
  -9   7   8     9741.56    10088.50    287.89 o 
  -7   7   8   101911.07   100988.76    851.23 o 
  -5   7   8   132572.53   132513.30   1046.97 o 
  -3   7   8    43722.66    41917.90    421.11 o 
  -1   7   8     5025.86     5403.14    198.84 o 
   1   7   8    24675.85    24949.95    439.23 o 
   3   7   8    99024.41    98637.30    881.24 o 
   5   7   8    96319.84    95523.24   1137.07 o 
   7   7   8    60944.19    61089.51    883.85 o 
   9   7   8     1038.23     1093.35    161.27 o 
  11   7   8     6294.85     6625.17    352.83 o 
  13   7   8    24468.62    24473.57    673.98 o 
  15   7   8    22769.40    23177.16   1123.05 o 
  17   7   8     7293.97     7720.42    491.28 o 
  19   7   8       51.53       90.68    277.47 o 
 -20   8   8     4166.42     4747.48    525.93 o 
 -18   8   8     3679.57     3554.08    340.46 o 
 -16   8   8     4046.19     3546.04    311.23 o 
 -14   8   8        7.37     -152.06    152.06 o 
 -12   8   8    10020.63     9887.35    329.05 o 
 -10   8   8    28920.95    28973.71    495.07 o 
  -8   8   8    25290.47    25701.32    432.81 o 
  -6   8   8     1159.21     1102.83    112.94 o 
  -4   8   8     5691.56     6244.12    210.07 o 
  -2   8   8    44873.66    45784.89    534.65 o 
   0   8   8    48569.51    47890.21    656.45 o 
   2   8   8    41230.94    41979.18    781.06 o 
   4   8   8      794.01      841.67    108.61 o 
   6   8   8    16626.23    16671.54    342.82 o 
   8   8   8    25166.21    25522.29    445.74 o 
  10   8   8    15076.54    15023.75    419.46 o 
  12   8   8     7168.75     7736.98    344.07 o 
  14   8   8       46.30       32.26    217.16 o 
  16   8   8     4906.00     4539.56    434.60 o 
  18   8   8     7225.10     7005.17    489.70 o 
 -19   9   8        1.98     -126.00    241.41 o 
 -17   9   8       59.09       92.53    207.70 o 
 -15   9   8      253.92      221.96    218.98 o 
 -13   9   8      737.28      771.70    241.92 o 
 -11   9   8      751.72      628.81    283.15 o 
  -9   9   8       94.34     -127.54    127.54 o 
  -7   9   8     4342.26     4609.21    214.59 o 
  -5   9   8     1811.84     1856.52    150.58 o 
  -3   9   8       55.05       50.65     90.83 o 
  -1   9   8      704.40      724.22    133.90 o 
   1   9   8     3929.37     4002.70    216.60 o 
   3   9   8     7065.70     7234.05    219.62 o 
   5   9   8     4231.22     4458.37    195.85 o 
   7   9   8      109.87      160.64    110.47 o 
   9   9   8     1235.22     1257.43    183.61 o 
  11   9   8       16.58      -30.87    143.80 o 
  13   9   8     2519.51     2494.38    261.01 o 
  15   9   8      914.98     1205.93    284.95 o 
  17   9   8      547.83      504.29    285.09 o 
 -18  10   8     1888.61     2092.08    353.99 o 
 -16  10   8      438.39      348.88    216.41 o 
 -14  10   8      218.61      -41.46    206.58 o 
 -12  10   8     2998.33     3348.26    269.86 o 
 -10  10   8     2954.30     3024.46    237.49 o 
  -8  10   8     1586.94     1363.17    186.53 o 
  -6  10   8     2751.76     2859.96    186.33 o 
  -4  10   8      337.72      348.29    114.76 o 
  -2  10   8     4978.77     5162.65    246.66 o 
   0  10   8     6343.89     6676.19    274.88 o 
   2  10   8    11447.15    11428.34    349.98 o 
   4  10   8     1913.17     2315.76    203.55 o 
   6  10   8      315.80      246.10    149.45 o 
   8  10   8     9815.41    10411.12    319.46 o 
  10  10   8     2887.45     3172.65    292.40 o 
  12  10   8       60.48     -158.02    158.02 o 
  14  10   8      358.19      274.32    226.77 o 
  16  10   8      186.89      285.25    587.70 o 
  18  10   8      644.85      108.34    379.79 o 
 -17  11   8     3599.63     3409.60    397.17 o 
 -15  11   8    13711.35    13790.65    580.97 o 
 -13  11   8    13873.69    14562.18    552.76 o 
 -11  11   8     2715.44     3567.15    271.98 o 
  -9  11   8      807.89     1046.19    203.89 o 
  -7  11   8     3133.54     3111.77    199.65 o 
  -5  11   8    45151.63    45474.88    731.86 o 
  -3  11   8    40637.32    40113.27    799.30 o 
  -1  11   8     9074.33     9152.73    327.21 o 
   1  11   8     7380.91     8189.46    313.56 o 
   3  11   8    36913.26    35702.23    629.12 o 
   5  11   8    35760.02    35317.31    758.18 o 
   7  11   8    31717.16    32380.37    718.22 o 
   9  11   8      228.25      328.70    201.17 o 
  11  11   8     7478.84     7181.23    431.92 o 
  13  11   8    13024.71    12702.19    760.27 o 
  15  11   8     4508.94     5181.38   1585.77 o 
  17  11   8      677.28     1230.61    424.79 o 
 -18  12   8     7676.09     7359.85    645.70 o 
 -16  12   8     5868.65     6145.04    884.80 o 
 -14  12   8      357.53      304.03    240.05 o 
 -12  12   8    10739.85    11196.00    429.05 o 
 -10  12   8    29742.82    31162.22    643.24 o 
  -8  12   8    20284.19    20577.01    710.07 o 
  -6  12   8    17050.02    17401.75    448.47 o 
  -4  12   8     1917.84     1551.56    189.92 o 
  -2  12   8    70447.79    70154.13    936.84 o 
   0  12   8    98200.00    95376.88   1399.34 o 
   2  12   8    29866.15    28917.28    578.29 o 
   4  12   8     5864.92     5564.18    288.41 o 
   6  12   8     4953.29     5078.53    290.12 o 
   8  12   8    52190.95    50724.31   1434.39 o 
  10  12   8    48476.08    46569.11   1219.31 o 
  12  12   8    14120.65    13362.69    569.77 o 
  14  12   8       19.28     -275.14    286.33 o 
  16  12   8     4950.45     5078.05    582.57 o 
 -17  13   8     4132.26     4212.04    530.40 o 
 -15  13   8    18997.59    19355.39   1181.32 o 
 -13  13   8    19565.29    20639.27    586.74 o 
 -11  13   8     6950.00     6515.68    403.84 o 
  -9  13   8      410.34      566.12    210.38 o 
  -7  13   8    13003.71    12756.94    469.70 o 
  -5  13   8    32775.33    32828.20    634.21 o 
  -3  13   8    82322.16    82219.65   1067.20 o 
  -1  13   8     8073.54     8437.93    343.12 o 
   1  13   8    11167.56    11161.09    379.63 o 
   3  13   8    29790.37    29369.99    821.90 o 
   5  13   8    51484.82    50103.08    828.31 o 
   7  13   8    26134.84    25500.54    646.77 o 
   9  13   8     1470.26      956.51    249.19 o 
  11  13   8     8085.24     8309.46    475.26 o 
  13  13   8    13923.06    13755.60    602.66 o 
  15  13   8     9463.02     8920.94    704.32 o 
 -16  14   8     1356.47      832.83    380.42 o 
 -14  14   8      134.05      348.70    437.66 o 
 -12  14   8     7505.00     6855.47    836.18 o 
 -10  14   8    11526.06    12402.29    519.50 o 
  -8  14   8    18290.41    18830.43    597.33 o 
  -6  14   8     2885.42     2881.69    249.97 o 
  -4  14   8     2868.15     2800.30    249.77 o 
  -2  14   8    39485.46    38549.93    709.47 o 
   0  14   8    22808.30    22479.50    537.81 o 
   2  14   8     7509.17     7518.57    345.91 o 
   4  14   8     4208.54     3977.36    354.51 o 
   6  14   8     2551.59     2305.17    256.71 o 
   8  14   8    13926.50    14750.46    563.77 o 
  10  14   8    15741.98    15975.76   1069.46 o 
  12  14   8     4492.49     4823.35    409.82 o 
  14  14   8       60.10      -52.85    338.41 o 
 -15  15   8     1607.19     2041.22    594.22 o 
 -13  15   8     1467.21     1623.19    387.03 o 
 -11  15   8       47.84      360.25    310.34 o 
  -9  15   8      484.71      261.78    579.99 o 
  -7  15   8     3180.57     3410.76    392.87 o 
  -5  15   8     3327.85     3489.78    272.36 o 
  -3  15   8      661.83      482.96    183.10 o 
  -1  15   8      385.35      343.84    167.28 o 
   1  15   8     4488.87     4429.49    295.40 o 
   3  15   8     1326.00     1230.17    223.03 o 
   5  15   8     1917.64     1793.81    241.98 o 
   7  15   8      613.38     1067.82    256.98 o 
   9  15   8       34.24       60.47    218.31 o 
  11  15   8      926.59     1177.57    297.82 o 
  13  15   8      711.92      548.54    300.73 o 
  15  15   8     1116.56     1000.76    412.80 o 
 -14  16   8       64.65     -352.26    352.26 o 
 -12  16   8        5.90       21.27    368.87 o 
 -10  16   8      844.93     1211.71    350.81 o 
  -8  16   8     1533.96     1713.71    369.82 o 
  -6  16   8      561.34      467.08    234.81 o 
  -4  16   8       46.75      129.73    166.38 o 
  -2  16   8       53.83     -157.02    157.02 o 
   0  16   8     1542.92     1404.70    346.50 o 
   2  16   8     7261.27     7095.88    366.28 o 
   4  16   8      669.81      614.90    207.14 o 
   6  16   8      239.30      256.83    201.11 o 
   8  16   8      407.95      263.47    246.25 o 
  10  16   8      362.22      181.09    237.41 o 
  12  16   8      288.41      163.76    281.89 o 
  14  16   8      177.71       -9.92    287.91 o 
 -13  17   8     2621.78     2368.83    471.32 o 
 -11  17   8     2099.88     2053.05    429.17 o 
  -9  17   8       33.24       -3.45    309.08 o 
  -7  17   8     6594.77     6756.77    554.81 o 
  -5  17   8     9933.78    10198.77    526.74 o 
  -3  17   8     3651.23     3469.47    360.22 o 
  -1  17   8     2490.58     2327.45    262.85 o 
   1  17   8      183.37      253.43    183.79 o 
   3  17   8    11296.13    11143.81    708.95 o 
   5  17   8    17081.72    16959.31    583.49 o 
   7  17   8     3783.48     3669.53    384.63 o 
   9  17   8       64.96      193.39    244.98 o 
  11  17   8     1292.17     1586.13    343.09 o 
  13  17   8     3758.23     3915.27    440.83 o 
 -12  18   8     2789.59     2360.92    482.08 o 
 -10  18   8    10928.59    11715.56    738.80 o 
  -8  18   8    13700.27    14856.03   1564.42 o 
  -6  18   8      835.04     1546.13    387.80 o 
  -4  18   8     1041.46      854.39    284.41 o 
  -2  18   8     7918.52     8716.76    509.75 o 
   0  18   8    16955.20    17912.21    558.66 o 
   2  18   8    15244.68    15018.33    519.44 o 
   4  18   8     2203.36     2698.18    361.59 o 
   6  18   8     4258.55     4252.87    432.16 o 
   8  18   8    10142.99    10179.45    550.35 o 
  10  18   8     9753.88    10206.73    576.83 o 
 -11  19   8     1764.21     1567.60    439.68 o 
  -9  19   8      376.09      -90.90    334.51 o 
  -7  19   8    10972.20    10912.03    807.12 o 
  -5  19   8    13021.22    13433.04    616.33 o 
  -3  19   8    10427.83    11221.53    579.35 o 
  -1  19   8     1058.59     1341.11    332.60 o 
   1  19   8     3123.63     3325.83    396.99 o 
   3  19   8    18160.38    19435.56    778.74 o 
   5  19   8    21500.60    22300.59    660.81 o 
   7  19   8     6543.28     6139.58    481.56 o 
   9  19   8      220.00      148.83    280.82 o 
  -8  20   8     5832.20     6015.00    617.94 o 
  -6  20   8     1239.49     1037.90    737.73 o 
  -4  20   8      483.93      911.98    307.20 o 
  -2  20   8     5196.76     4574.98    445.93 o 
   0  20   8    11370.61    11865.52    619.07 o 
   2  20   8     8703.17     7932.00    532.11 o 
   4  20   8      748.29      687.23    320.51 o 
   6  20   8     2405.50     2244.00    450.40 o 
   8  20   8     5939.18     5501.98    487.77 o 
  -7  21   8     1683.30     2372.13    612.01 o 
  -5  21   8     2421.16     2892.78    486.22 o 
  -3  21   8     1543.17     1665.89    366.46 o 
  -1  21   8      318.70      477.05    310.38 o 
   1  21   8      483.22      365.21    312.67 o 
   3  21   8     2104.87     1609.05    381.21 o 
   5  21   8     2485.46     2493.82    572.87 o 
  -2  22   8       18.74      420.40    325.46 o 
   0  22   8       56.42      531.94    329.30 o 
   2  22   8       26.59      -80.27    307.90 o 
 -21   1   9      109.81     -107.03    221.37 o 
 -19   1   9     1206.19     1260.65    261.38 o 
 -17   1   9     2468.51     2940.11    298.95 o 
 -15   1   9     7940.79     7979.10    323.74 o 
 -13   1   9     2478.84     2444.25    220.30 o 
 -11   1   9      579.44      605.58    140.74 o 
  -9   1   9    24120.50    24797.08    344.70 o 
  -7   1   9    37782.77    38185.00    416.29 o 
  -5   1   9    17714.04    18440.22    257.98 o 
  -3   1   9     5742.37     5960.83    138.34 o 
  -1   1   9     6477.36     8324.01    150.79 o 
   1   1   9    10101.04     9725.58    183.29 o 
   3   1   9    21752.92    19983.70    267.08 o 
   5   1   9    12156.21    11713.79    329.13 o 
   7   1   9      327.49      256.43     86.85 o 
   9   1   9     6389.01     6404.31    210.37 o 
  11   1   9    19487.19    19330.55    405.71 o 
  13   1   9     4085.93     4445.52    287.23 o 
  15   1   9      730.04      659.27    286.41 o 
  17   1   9      156.54       68.09    230.60 o 
  19   1   9     2370.52     1696.59    342.94 o 
 -20   2   9     6987.22     7201.83    430.43 o 
 -18   2   9     1293.06     1369.96    244.40 o 
 -16   2   9     1925.90     1792.65    212.42 o 
 -14   2   9    33412.32    34054.57    586.44 o 
 -12   2   9    55350.00    55049.37    718.38 o 
 -10   2   9    54820.84    54904.57    593.92 o 
  -8   2   9    11133.94    11692.68    231.93 o 
  -6   2   9     2053.86     1730.04    100.62 o 
  -4   2   9    94451.43    90779.80    700.03 o 
  -2   2   9   185683.19   185786.25   1224.94 o 
   0   2   9    52515.70    51369.14    511.44 o 
   2   2   9       80.57      181.49     55.49 o 
   4   2   9     9808.56     8873.76    252.22 o 
   6   2   9    80674.66    79278.80    697.50 o 
   8   2   9    66067.49    65712.35    651.21 o 
  10   2   9    23282.16    22636.17    428.87 o 
  12   2   9      139.31       52.99    141.85 o 
  14   2   9    11431.39    11602.83    497.66 o 
  16   2   9    17638.73    18610.19    644.99 o 
  18   2   9    10869.58    12470.17    713.13 o 
  20   2   9      550.54      757.88    456.80 o 
 -21   3   9      286.98      229.93    248.60 o 
 -19   3   9     9957.44     9638.19    462.22 o 
 -17   3   9    18447.48    18855.54    567.84 o 
 -15   3   9    30085.54    29830.06    574.53 o 
 -13   3   9    14334.32    13416.81    398.30 o 
 -11   3   9     5430.17     5237.96    229.20 o 
  -9   3   9   115792.64   117991.63    965.68 o 
  -7   3   9   133333.80   133477.59   1003.28 o 
  -5   3   9    85976.84    83404.34    674.94 o 
  -3   3   9    23308.54    24335.34    283.95 o 
  -1   3   9    90039.17    93403.75   1021.67 o 
   1   3   9   144156.39   141252.66   1380.16 o 
   3   3   9   176402.80   178828.31   1220.67 o 
   5   3   9   161024.83   162291.28   1166.41 o 
   7   3   9     3955.51     4360.94    164.44 o 
   9   3   9    26875.43    27162.10    490.38 o 
  11   3   9    56157.32    55973.38    721.55 o 
  13   3   9    42984.49    44318.79    778.45 o 
  15   3   9     8687.41     9723.16    481.07 o 
  17   3   9      553.88      336.04    260.36 o 
  19   3   9     7490.00     7802.79    588.55 o 
 -20   4   9     9612.20     9180.31    601.06 o 
 -18   4   9     2815.53     2792.44    271.32 o 
 -16   4   9     1026.75     1082.98    242.80 o 
 -14   4   9    26975.21    26645.15    521.71 o 
 -12   4   9    58365.67    59101.71    840.99 o 
 -10   4   9    50730.77    50146.86    576.30 o 
  -8   4   9     2921.32     3041.72    130.41 o 
  -6   4   9    25163.19    25158.15    345.56 o 
  -4   4   9    90057.08    89394.84    701.11 o 
  -2   4   9   198541.88   197731.38   1477.38 o 
   0   4   9    20405.43    20270.18    295.66 o 
   2   4   9     1423.18     1865.29     86.03 o 
   4   4   9    43820.84    42919.39    434.62 o 
   6   4   9    94267.18    93513.12    787.22 o 
   8   4   9    80863.53    80194.51    749.75 o 
  10   4   9    23195.63    23327.32    436.48 o 
  12   4   9      955.52      838.80    209.69 o 
  14   4   9    10526.15    10804.12    478.38 o 
  16   4   9    18920.70    20375.41    937.92 o 
  18   4   9    11809.65    11556.29    615.48 o 
 -19   5   9     6129.49     5910.55    394.99 o 
 -17   5   9     8175.40     8524.55    370.27 o 
 -15   5   9     6363.92     6395.78    303.11 o 
 -13   5   9     6193.62     6629.26    308.47 o 
 -11   5   9     1685.02     1753.91    186.30 o 
  -9   5   9    33078.58    32650.92    444.46 o 
  -7   5   9    64060.84    62841.39    689.04 o 
  -5   5   9    36712.24    37294.12    533.83 o 
  -3   5   9     3990.03     4429.75    162.15 o 
  -1   5   9    17211.98    19305.81    298.90 o 
   1   5   9    51270.48    50724.26    524.81 o 
   3   5   9    47732.36    48522.64    453.26 o 
   5   5   9    32096.37    32582.01    382.83 o 
   7   5   9      552.07      774.14    116.91 o 
   9   5   9     8843.39     8807.94    269.54 o 
  11   5   9    14112.44    13889.88    533.13 o 
  13   5   9    12830.19    12785.13    502.31 o 
  15   5   9     8988.10     9197.25    529.36 o 
  17   5   9       12.52     -215.86    220.84 o 
  19   5   9     3045.87     3100.78    393.21 o 
 -20   6   9      179.81       42.17    283.22 o 
 -18   6   9      242.63      255.93    190.08 o 
 -16   6   9        4.28       43.27    157.01 o 
 -14   6   9      429.46      285.94    190.71 o 
 -12   6   9     4167.22     4066.83    335.77 o 
 -10   6   9       71.42      111.89    132.05 o 
  -8   6   9     1078.20      962.37    110.81 o 
  -6   6   9       51.05       20.59     68.74 o 
  -4   6   9     1149.34     1049.65     78.43 o 
  -2   6   9     1562.99     1541.37     98.73 o 
   0   6   9     1753.02     2081.21    137.97 o 
   2   6   9     6464.64     6426.51    233.60 o 
   4   6   9      117.91      239.96    138.14 o 
   6   6   9      814.27      881.76    117.18 o 
   8   6   9     2341.10     2309.99    164.53 o 
  10   6   9     2354.15     2313.50    204.75 o 
  12   6   9      142.92       54.37    148.56 o 
  14   6   9       87.51       98.78    258.95 o 
  16   6   9      888.44     1088.40    278.37 o 
  18   6   9      244.91      279.05    276.44 o 
 -19   7   9      841.25      647.33    267.02 o 
 -17   7   9     6131.35     5387.37    367.77 o 
 -15   7   9     6403.35     6518.90    506.91 o 
 -13   7   9      158.73      149.17    154.54 o 
 -11   7   9      790.98      755.09    229.90 o 
  -9   7   9    14241.71    14133.40    498.41 o 
  -7   7   9    31977.60    31332.37    426.21 o 
  -5   7   9     5748.85     5714.87    220.45 o 
  -3   7   9      354.45      286.32     92.65 o 
  -1   7   9      174.27       95.91     75.69 o 
   1   7   9    16405.19    16426.03    417.88 o 
   3   7   9    30477.54    30487.54    516.39 o 
   5   7   9    12090.25    12736.14    283.26 o 
   7   7   9       54.02       80.87    105.01 o 
   9   7   9      106.42      321.80    120.47 o 
  11   7   9    13086.95    13201.50    531.73 o 
  13   7   9     7118.89     7493.48    507.94 o 
  15   7   9       56.23     -137.87    200.12 o 
  17   7   9       44.46      220.48    251.70 o 
  19   7   9      851.44      587.81    299.13 o 
 -20   8   9     5151.17     5185.47    495.38 o 
 -18   8   9     2216.20     2592.45    310.45 o 
 -16   8   9      637.83      512.88    220.56 o 
 -14   8   9    19389.01    18407.68    604.56 o 
 -12   8   9    27720.03    27291.26    586.36 o 
 -10   8   9    29635.60    29669.95    909.54 o 
  -8   8   9     6169.05     5758.23    269.77 o 
  -6   8   9    17823.31    18069.36    577.94 o 
  -4   8   9    30072.78    28739.11    434.40 o 
  -2   8   9    40504.10    39171.38    494.17 o 
   0   8   9    28178.86    26820.85    484.53 o 
   2   8   9    17275.80    18142.87    400.75 o 
   4   8   9    10975.79    10859.98    333.35 o 
   6   8   9    57586.57    58557.30    713.05 o 
   8   8   9    28350.24    28637.64    551.15 o 
  10   8   9    13384.07    14296.93    450.75 o 
  12   8   9       34.52       37.06    223.24 o 
  14   8   9     5450.83     6448.83    565.87 o 
  16   8   9    10697.25    10798.21    539.70 o 
  18   8   9     5852.50     5444.04    801.78 o 
 -19   9   9     6169.08     6723.21    516.48 o 
 -17   9   9    18696.31    18902.89    656.88 o 
 -15   9   9    21499.39    20428.38    678.85 o 
 -13   9   9     2313.72     2687.66    299.01 o 
 -11   9   9     3231.95     3574.75    257.26 o 
  -9   9   9    26005.80    26690.38    549.53 o 
  -7   9   9    92166.79    92703.74    952.13 o 
  -5   9   9    36477.57    35283.27    510.95 o 
  -3   9   9     4080.71     4046.83    205.56 o 
  -1   9   9    14554.45    14237.86    365.23 o 
   1   9   9    64957.92    62243.74    817.02 o 
   3   9   9   130846.27   129555.73   1351.25 o 
   5   9   9    23739.28    24627.26    663.26 o 
   7   9   9      247.65      106.52    137.64 o 
   9   9   9    13754.72    12524.08    477.46 o 
  11   9   9    44225.50    42517.73    745.27 o 
  13   9   9    29041.30    29357.60    780.36 o 
  15   9   9     5884.33     7032.85    605.21 o 
  17   9   9      785.93      489.72    897.85 o 
 -18  10   9     3104.19     2843.24    335.28 o 
 -16  10   9      863.54     1011.32    252.24 o 
 -14  10   9    18650.01    19132.06    647.22 o 
 -12  10   9    34885.92    37170.38    844.84 o 
 -10  10   9    22378.88    22246.78    718.33 o 
  -8  10   9     8520.47     8237.96    326.60 o 
  -6  10   9    13711.20    13231.30    332.49 o 
  -4  10   9    67898.97    67283.46   1215.99 o 
  -2  10   9    77842.02    76635.63    951.65 o 
   0  10   9    60392.05    58930.15    808.47 o 
   2  10   9      730.48      599.63    151.25 o 
   4  10   9    39242.49    38592.23    658.16 o 
   6  10   9    49913.80    48569.97    768.69 o 
   8  10   9    58593.80    58532.83   1752.85 o 
  10  10   9    29162.93    29304.79    767.27 o 
  12  10   9        4.77      -18.15    202.99 o 
  14  10   9     8525.74    10523.65    678.64 o 
  16  10   9     9247.30     9405.49   1066.27 o 
 -17  11   9     7154.55     6415.46    411.34 o 
 -15  11   9     5453.32     6202.70    437.51 o 
 -13  11   9     1627.94     1423.13    271.52 o 
 -11  11   9      578.31      620.73    196.19 o 
  -9  11   9     5936.03     6727.25    334.34 o 
  -7  11   9    16248.98    16558.54    434.48 o 
  -5  11   9    21444.42    22021.79    494.14 o 
  -3  11   9       85.85      174.98    131.01 o 
  -1  11   9     8406.83     9181.00    370.98 o 
   1  11   9    48902.27    48686.61    749.60 o 
   3  11   9    31172.66    30743.98    592.68 o 
   5  11   9     5892.12     5775.80    294.04 o 
   7  11   9      673.22      656.13    179.82 o 
   9  11   9     8225.57     8497.79    586.04 o 
  11  11   9    15666.49    16662.72    632.29 o 
  13  11   9    11535.21    12082.30    560.73 o 
  15  11   9      478.08      296.04    354.41 o 
  17  11   9      867.09      441.06    479.17 o 
 -18  12   9      180.61       18.98    537.29 o 
 -16  12   9      279.94      340.46    267.06 o 
 -14  12   9     1697.21     1639.15    307.96 o 
 -12  12   9     2882.56     2750.95    274.08 o 
 -10  12   9     2740.97     2925.82    259.23 o 
  -8  12   9      204.87      189.66    178.32 o 
  -6  12   9      212.22      340.69    153.08 o 
  -4  12   9     9602.09     9670.26    583.26 o 
  -2  12   9     6219.24     5501.43    284.15 o 
   0  12   9     1328.16     1324.02    186.86 o 
   2  12   9      688.87      689.66    162.86 o 
   4  12   9     3823.79     3747.85    260.80 o 
   6  12   9      934.87      844.84    186.35 o 
   8  12   9      844.32      573.26    216.33 o 
  10  12   9      104.43      428.13    223.95 o 
  12  12   9        2.14      514.09    242.60 o 
  14  12   9     1095.84     1023.98    384.86 o 
  16  12   9      902.58      860.36    391.40 o 
 -17  13   9      963.95     1317.49    420.67 o 
 -15  13   9     1958.13     1934.75    408.24 o 
 -13  13   9     1093.89     1143.09    269.68 o 
 -11  13   9        0.38       18.11    203.10 o 
  -9  13   9      740.09      714.63    224.82 o 
  -7  13   9     1222.39     1189.55    363.69 o 
  -5  13   9     1914.52     1890.99    214.75 o 
  -3  13   9     2904.55     3352.46    246.84 o 
  -1  13   9     1751.61     1583.07    207.11 o 
   1  13   9     3241.04     2933.89    236.51 o 
   3  13   9     4034.85     3972.55    270.41 o 
   5  13   9     6658.55     6431.60    329.00 o 
   7  13   9      639.20      627.03    194.22 o 
   9  13   9      276.99      358.40    212.81 o 
  11  13   9     3381.36     3317.00    363.86 o 
  13  13   9      776.18      538.72    259.51 o 
  15  13   9       55.92      239.06    452.48 o 
 -16  14   9      224.74      710.45    475.61 o 
 -14  14   9     4534.35     5199.71    727.06 o 
 -12  14   9    10240.08    11885.70    786.64 o 
 -10  14   9     8434.33     9647.22    479.34 o 
  -8  14   9     1476.03     1705.27    267.99 o 
  -6  14   9      366.84      371.62    177.70 o 
  -4  14   9     8737.17     9470.29    378.47 o 
  -2  14   9    35496.63    35233.59    771.57 o 
   0  14   9    10573.01    11367.21    405.56 o 
   2  14   9     2116.31     2109.07    230.63 o 
   4  14   9     4173.41     4093.97    344.36 o 
   6  14   9    18747.58    18093.38    753.59 o 
   8  14   9    19916.38    19354.75    648.36 o 
  10  14   9     5276.37     4381.40    392.72 o 
  12  14   9       85.10      100.07    252.81 o 
  14  14   9     4203.11     3957.60    541.09 o 
 -15  15   9     6966.01     8716.39    941.74 o 
 -13  15   9     1587.86     2103.57    425.89 o 
 -11  15   9     2242.13     2639.45    430.94 o 
  -9  15   9    18158.62    17959.10    640.40 o 
  -7  15   9    34053.55    34642.06    820.33 o 
  -5  15   9    17017.01    16906.16    563.57 o 
  -3  15   9      971.93     1268.26    207.05 o 
  -1  15   9     3375.87     3662.50    277.30 o 
   1  15   9    27178.83    27412.98    622.47 o 
   3  15   9    41859.98    43772.81    805.10 o 
   5  15   9    12592.13    13598.74    478.38 o 
   7  15   9       23.23      161.86    216.43 o 
   9  15   9     9222.94     9828.92    514.81 o 
  11  15   9    14365.69    14040.71    618.50 o 
  13  15   9    10332.39     9928.67    573.76 o 
 -14  16   9     5606.02     4133.44    717.57 o 
 -12  16   9    13284.71    13756.64    762.48 o 
 -10  16   9    10569.77    11861.81    697.85 o 
  -8  16   9      889.17      692.33    326.58 o 
  -6  16   9     3768.21     4125.92    308.62 o 
  -4  16   9    18786.43    18978.87    835.08 o 
  -2  16   9    11901.08    12384.67    448.72 o 
   0  16   9    16037.29    16452.46    509.09 o 
   2  16   9       54.55       85.03    178.87 o 
   4  16   9    10207.90     9560.61    426.05 o 
   6  16   9    24316.75    25965.73    661.80 o 
   8  16   9    18914.54    18477.48    672.02 o 
  10  16   9     4189.78     5276.07    469.21 o 
  12  16   9       20.91      -99.48    256.24 o 
 -13  17   9      504.28      849.34    393.62 o 
 -11  17   9     1254.45     1513.08    401.88 o 
  -9  17   9    10317.37     9753.85    669.80 o 
  -7  17   9    12937.42    12801.61    708.08 o 
  -5  17   9     8345.19     8654.73    641.03 o 
  -3  17   9       56.78     -100.09    177.59 o 
  -1  17   9     2671.43     2903.95    283.51 o 
   1  17   9    17542.53    17132.61    592.84 o 
   3  17   9    20364.25    20698.99    588.53 o 
   5  17   9     7069.30     7163.96    406.25 o 
   7  17   9        5.36      190.96    244.61 o 
   9  17   9     3068.52     3686.06    396.66 o 
  11  17   9     4299.44     4680.09    525.26 o 
 -12  18   9      753.52      376.69    376.17 o 
 -10  18   9      816.42      131.49    339.50 o 
  -8  18   9       76.94      420.57    327.43 o 
  -6  18   9      471.89       46.15    304.23 o 
  -4  18   9     1920.70     2111.73    333.11 o 
  -2  18   9     1621.01     2191.35    336.78 o 
   0  18   9     1115.87      874.94    225.98 o 
   2  18   9        2.83      358.76    211.76 o 
   4  18   9     2202.86     2283.75    290.64 o 
   6  18   9     2035.91     2187.03    402.82 o 
   8  18   9     1221.18     1508.45    369.91 o 
  10  18   9      192.01      303.29    277.98 o 
 -11  19   9       29.17       14.66    620.90 o 
  -9  19   9        9.83     -294.05    294.05 o 
  -7  19   9       51.50      659.17    350.51 o 
  -5  19   9       33.19      112.96    251.46 o 
  -3  19   9       11.25     -164.86    261.95 o 
  -1  19   9       38.49     -177.82    238.10 o 
   1  19   9        7.58     -145.05    238.59 o 
   3  19   9       88.99      -16.45    223.17 o 
   5  19   9      545.33      575.59    270.83 o 
   7  19   9      228.11     -253.08    253.08 o 
   9  19   9      167.83      212.40    281.20 o 
  -8  20   9      281.03       60.27    315.10 o 
  -6  20   9       26.72      392.81    353.04 o 
  -4  20   9     2855.54     2589.34    464.10 o 
  -2  20   9     4124.18     4541.10    451.60 o 
   0  20   9     2554.61     2016.84    369.38 o 
   2  20   9      108.59      150.63    303.60 o 
   4  20   9      402.61      448.50    312.61 o 
   6  20   9     2715.48     3293.74    402.63 o 
  -5  21   9     7830.26     7787.10    671.82 o 
  -3  21   9      822.72      715.02    321.21 o 
  -1  21   9     1491.70     1327.64    351.62 o 
   1  21   9     9132.73     9095.86    869.39 o 
   3  21   9     7425.73     6748.67    533.65 o 
   5  21   9     3780.00     3012.60    672.50 o 
 -20   0  10     3948.22     4281.35    523.75 o 
 -18   0  10     1330.64     1192.22    349.23 o 
 -16   0  10    37207.37    37488.42   1204.73 o 
 -14   0  10    63149.80    63452.32   1181.64 o 
 -12   0  10    29981.78    31382.57   1243.36 o 
 -10   0  10     1842.57     2061.85    192.33 o 
  -8   0  10     6562.92     6174.32    259.16 o 
  -6   0  10   172249.22   184288.66   1809.16 o 
  -4   0  10   275777.06   279848.91   2538.73 o 
  -2   0  10   123138.02   121336.34   1592.81 o 
   0   0  10     1555.60     1305.75    113.64 o 
   2   0  10   126795.98   122629.54   1269.24 o 
   4   0  10   103627.04   102929.13   1405.61 o 
   6   0  10    53469.68    50669.80    749.34 o 
   8   0  10    52208.48    54298.39    829.58 o 
  10   0  10      129.17      180.81    146.25 o 
  12   0  10    15742.49    16949.40   1114.31 o 
  14   0  10    30216.19    31015.02    956.98 o 
  16   0  10    16356.58    17628.47    796.39 o 
  18   0  10     2055.15     2009.49    422.05 o 
 -21   1  10     2166.89     2196.49    331.79 o 
 -19   1  10     7663.02     7685.26    601.28 o 
 -17   1  10    10164.12    10828.61    401.26 o 
 -15   1  10      317.73      230.26    137.13 o 
 -13   1  10    12845.66    13463.16    337.16 o 
 -11   1  10    35284.55    34885.00    534.85 o 
  -9   1  10    49718.13    48634.70    519.96 o 
  -7   1  10    80210.92    81108.72    695.47 o 
  -5   1  10     1633.98     1599.86     96.14 o 
  -3   1  10   106881.10   110614.97    928.68 o 
  -1   1  10    92115.93    91515.51    696.37 o 
   1   1  10    95712.16    95249.47    943.83 o 
   3   1  10    31240.15    29749.26    415.59 o 
   5   1  10     5467.98     5779.87    171.27 o 
   7   1  10    46529.42    46672.01    610.70 o 
   9   1  10    82549.38    84567.79    799.80 o 
  11   1  10    53854.88    53535.23    716.28 o 
  13   1  10     7631.59     8144.46    362.51 o 
  15   1  10     4934.49     5386.92    453.20 o 
  17   1  10     8908.04     7959.45    482.59 o 
  19   1  10     7658.81     7526.02    507.22 o 
 -20   2  10     1500.65      967.05    325.32 o 
 -18   2  10      126.49      300.26    203.88 o 
 -16   2  10    15671.40    15078.64    438.27 o 
 -14   2  10    23598.77    23785.75    459.15 o 
 -12   2  10     6008.60     5970.74    256.41 o 
 -10   2  10      521.38      549.93    111.29 o 
  -8   2  10     2451.59     2457.38    128.13 o 
  -6   2  10    65771.87    66283.89    593.25 o 
  -4   2  10   122462.05   129472.75    938.26 o 
  -2   2  10    28794.84    28712.72    341.71 o 
   0   2  10     2368.73     2684.04     99.16 o 
   2   2  10    21702.84    22102.26    280.77 o 
   4   2  10    33474.61    31696.85    372.19 o 
   6   2  10    17364.59    17257.60    292.79 o 
   8   2  10     5935.94     6220.99    203.38 o 
  10   2  10      880.87      911.10    146.70 o 
  12   2  10     7334.75     7865.39    343.65 o 
  14   2  10    12524.19    12700.35    444.11 o 
  16   2  10     1868.78     1415.86    285.19 o 
  18   2  10      699.48      744.34    284.60 o 
 -21   3  10       38.35      114.28    268.85 o 
 -19   3  10       17.93        7.55    208.24 o 
 -17   3  10      885.54      677.33    194.11 o 
 -15   3  10      267.28      134.98    144.25 o 
 -13   3  10      523.74      444.04    139.58 o 
 -11   3  10     2317.08     2529.66    181.95 o 
  -9   3  10       31.36       71.13     81.04 o 
  -7   3  10     2084.55     2489.45    126.55 o 
  -5   3  10      656.14      907.32     85.06 o 
  -3   3  10     2800.55     3106.24    108.41 o 
  -1   3  10       73.35      -61.06     61.06 o 
   1   3  10       36.02      -26.25     48.70 o 
   3   3  10      106.79       51.57     68.25 o 
   5   3  10      257.39      339.85     79.30 o 
   7   3  10     1066.72     1003.55    109.71 o 
   9   3  10       68.26        9.10     96.75 o 
  11   3  10     1388.94     1491.68    214.88 o 
  13   3  10        0.51      -23.18    236.94 o 
  15   3  10      326.42      369.51    222.23 o 
  17   3  10        5.56       70.66    249.49 o 
  19   3  10        5.67       38.95    269.68 o 
 -20   4  10      180.30       68.12    238.05 o 
 -18   4  10     1735.51     1740.16    248.50 o 
 -16   4  10      976.62      915.42    194.63 o 
 -14   4  10     2462.05     2409.18    237.85 o 
 -12   4  10     6846.55     6909.96    274.81 o 
 -10   4  10      191.38      292.60    108.08 o 
  -8   4  10    11516.13    12380.12    236.02 o 
  -6   4  10    32883.26    33021.80    389.72 o 
  -4   4  10    36523.72    35999.69    403.19 o 
  -2   4  10    17742.33    17356.16    385.64 o 
   0   4  10        2.22       13.88     63.86 o 
   2   4  10     6086.48     6211.05    145.23 o 
   4   4  10    28584.98    28789.21    349.16 o 
   6   4  10    20668.50    20179.01    314.18 o 
   8   4  10     8507.99     8774.29    239.17 o 
  10   4  10      316.02      403.02    149.17 o 
  12   4  10     1491.49     1576.12    213.60 o 
  14   4  10     7562.75     7577.32    428.52 o 
  16   4  10     2604.04     2773.73    332.33 o 
  18   4  10       77.11      219.87    259.76 o 
 -19   5  10    14090.01    12976.57    545.46 o 
 -17   5  10     9628.98     9745.49    388.92 o 
 -15   5  10      818.63      833.99    178.60 o 
 -13   5  10     4343.81     4647.07    281.63 o 
 -11   5  10    64250.57    63875.70    763.97 o 
  -9   5  10   104478.88   102798.95    905.82 o 
  -7   5  10    44717.04    44867.79    455.05 o 
  -5   5  10      475.37      401.77     82.73 o 
  -3   5  10    24126.43    22659.00    383.26 o 
  -1   5  10    81142.84    79569.75    745.80 o 
   1   5  10   105065.51   104187.41    903.29 o 
   3   5  10    27729.71    28622.83    330.74 o 
   5   5  10       13.58       38.86    103.16 o 
   7   5  10    22427.71    21601.86    386.41 o 
   9   5  10    43774.62    43817.67    598.77 o 
  11   5  10    17249.60    17528.55    508.70 o 
  13   5  10     9218.98     9045.54    438.20 o 
  15   5  10      223.62      159.38    214.34 o 
  17   5  10     7435.96     6397.22    462.40 o 
  19   5  10     7891.91     7835.02    523.24 o 
 -20   6  10      623.50      963.46    332.04 o 
 -18   6  10     3692.63     3295.17    334.70 o 
 -16   6  10    14461.92    14882.94    507.25 o 
 -14   6  10    19532.76    19790.76   1661.43 o 
 -12   6  10    35863.39    36732.36    658.48 o 
 -10   6  10     2675.06     2858.34    208.03 o 
  -8   6  10    32103.89    32082.04    438.95 o 
  -6   6  10   113828.34   115456.91    947.43 o 
  -4   6  10    83249.45    81107.66    713.02 o 
  -2   6  10    21477.44    19728.81    327.32 o 
   0   6  10      619.67      620.82     89.37 o 
   2   6  10    97976.49    97124.98   1037.16 o 
   4   6  10   109057.50   108238.59    968.30 o 
   6   6  10   115976.09   116227.01   1060.63 o 
   8   6  10    20763.65    21738.60    407.11 o 
  10   6  10     2598.81     2376.68    307.81 o 
  12   6  10    28222.01    29081.43    604.74 o 
  14   6  10    36192.34    37616.60    865.55 o 
  16   6  10    19155.49    17377.58   1461.96 o 
  18   6  10     1932.25     2196.09    353.81 o 
 -19   7  10    13154.49    12824.73    544.70 o 
 -17   7  10    11631.26    11792.36    494.68 o 
 -15   7  10     2055.67     2369.40    312.25 o 
 -13   7  10     3077.34     3212.94    302.29 o 
 -11   7  10    41127.41    40305.41    697.73 o 
  -9   7  10    83062.16    83861.20   1027.19 o 
  -7   7  10    56750.03    55955.44    666.68 o 
  -5   7  10      456.34      397.25    106.54 o 
  -3   7  10    23072.76    22714.68    324.64 o 
  -1   7  10    42185.23    38338.89    527.68 o 
   1   7  10   119684.24   118000.47   1209.11 o 
   3   7  10    52081.59    50571.51    706.67 o 
   5   7  10     1886.26     1758.73    175.23 o 
   7   7  10    51532.33    51958.89    649.62 o 
   9   7  10    27925.22    28615.05    514.14 o 
  11   7  10    26158.31    27146.77    578.75 o 
  13   7  10    13926.77    13209.87    993.15 o 
  15   7  10       63.51      308.25    222.09 o 
  17   7  10     9698.80    11414.16    577.43 o 
 -18   8  10     1100.50      967.70    269.87 o 
 -16   8  10     4482.23     5073.96    353.61 o 
 -14   8  10     9054.97     8519.13    454.27 o 
 -12   8  10     9488.34     9632.73    374.92 o 
 -10   8  10     3376.00     3700.97    252.44 o 
  -8   8  10     8723.08     9146.14    412.41 o 
  -6   8  10    28279.44    27692.95    550.05 o 
  -4   8  10    24673.31    24150.96    400.88 o 
  -2   8  10    11486.01    11302.87    684.43 o 
   0   8  10       63.20      123.30    107.11 o 
   2   8  10    16257.53    16028.11    453.64 o 
   4   8  10    41701.29    40537.29    648.64 o 
   6   8  10    25475.86    24360.80    509.81 o 
   8   8  10     4643.79     4610.34    265.86 o 
  10   8  10     1964.87     1637.96    249.61 o 
  12   8  10     9292.72     9509.53    465.92 o 
  14   8  10     8837.55    10427.94   1300.52 o 
  16   8  10     4877.64     5494.47    570.28 o 
  18   8  10      612.83       53.59    369.53 o 
 -19   9  10      268.21      -34.51    243.25 o 
 -17   9  10      293.07      150.13    227.37 o 
 -15   9  10       97.42       -6.55    218.80 o 
 -13   9  10      450.02      166.61    208.14 o 
 -11   9  10      119.79      175.84    153.98 o 
  -9   9  10     6936.64     7278.92    315.80 o 
  -7   9  10     4135.03     4248.75    212.46 o 
  -5   9  10      545.56      499.79    124.08 o 
  -3   9  10     1760.35     1801.87    175.89 o 
  -1   9  10     4062.94     4326.47    247.55 o 
   1   9  10     3322.80     3375.09    216.23 o 
   3   9  10      632.00      861.41    152.75 o 
   5   9  10     2758.53     2750.88    219.93 o 
   7   9  10     2936.41     3362.19    238.79 o 
   9   9  10      340.40      326.44    190.47 o 
  11   9  10      466.95      491.11    221.27 o 
  13   9  10       14.39      118.14    215.95 o 
  15   9  10        3.59      324.01    324.98 o 
  17   9  10      284.87      239.28    376.39 o 
 -18  10  10      142.75      217.54    258.35 o 
 -16  10  10     1157.45     1081.35    361.55 o 
 -14  10  10     5033.51     4760.67    401.40 o 
 -12  10  10     6385.52     6304.02    463.96 o 
 -10  10  10       41.70      389.54    164.02 o 
  -8  10  10      104.09       63.99    143.24 o 
  -6  10  10     2891.61     2939.76    219.37 o 
  -4  10  10    12857.27    12822.15    371.12 o 
  -2  10  10     6631.38     6496.69    282.16 o 
   0  10  10     3084.53     3345.86    226.18 o 
   2  10  10     1192.13     1046.90    167.78 o 
   4  10  10     2720.59     2344.02    213.92 o 
   6  10  10     9020.73     9074.79    353.12 o 
   8  10  10     8276.56     8742.55    568.71 o 
  10  10  10        2.32       70.04    200.92 o 
  12  10  10      381.93       53.82    217.68 o 
  14  10  10     3936.94     3065.17    466.66 o 
  16  10  10     1830.41     1043.45    865.83 o 
 -17  11  10     4015.72     3561.66    349.22 o 
 -15  11  10      686.23     1058.60    324.70 o 
 -13  11  10     2739.58     2974.04    413.33 o 
 -11  11  10    24811.35    24695.72   1005.42 o 
  -9  11  10    15198.83    15005.93    449.38 o 
  -7  11  10     9525.57     9926.19    465.30 o 
  -5  11  10     1364.67     1523.61    221.35 o 
  -3  11  10     9820.82    10153.41    351.60 o 
  -1  11  10    39394.38    39216.57    670.85 o 
   1  11  10    40459.14    38796.69    742.30 o 
   3  11  10     2447.97     2634.67    221.95 o 
   5  11  10     1489.99     1365.10    195.32 o 
   7  11  10     9593.97     9496.70    386.18 o 
   9  11  10    30283.26    30882.10    782.90 o 
  11  11  10    17450.61    17022.50    607.67 o 
  13  11  10     2258.75     2746.83    351.11 o 
  15  11  10      311.07      797.60    378.77 o 
 -16  12  10    10323.14    10238.73    558.22 o 
 -14  12  10    28666.86    29582.86   1200.30 o 
 -12  12  10    21209.34    21798.06    584.94 o 
 -10  12  10       36.00      -76.85    190.21 o 
  -8  12  10     7672.25     7893.33    403.42 o 
  -6  12  10    23623.36    23391.09    539.74 o 
  -4  12  10    70936.25    71258.64    977.87 o 
  -2  12  10    41374.85    41284.08    711.24 o 
   0  12  10      560.32      301.82    149.27 o 
   2  12  10    25919.66    26241.48    584.97 o 
   4  12  10    28383.97    28232.43    603.90 o 
   6  12  10    44234.43    43331.32    774.16 o 
   8  12  10    11732.15    11721.05   1117.76 o 
  10  12  10      153.19      385.91    224.04 o 
  12  12  10    16301.12    16544.90    672.45 o 
  14  12  10    12386.62    11583.97   1993.18 o 
  16  12  10     4937.65     4599.56    877.69 o 
 -17  13  10     4565.21     4817.98    556.09 o 
 -15  13  10      498.68      348.58    475.02 o 
 -13  13  10     7373.00     7156.80    476.91 o 
 -11  13  10    23657.95    24175.64    784.70 o 
  -9  13  10    29064.33    31507.21    779.44 o 
  -7  13  10     7342.63     7582.24    463.16 o 
  -5  13  10       77.81        6.15    143.28 o 
  -3  13  10    23998.74    23437.76    552.60 o 
  -1  13  10    66494.89    65295.13    959.71 o 
   1  13  10    19063.46    19781.01    506.21 o 
   3  13  10     5692.71     6081.91    317.61 o 
   5  13  10     2165.12     2207.36    284.52 o 
   7  13  10    25371.88    24759.28    607.10 o 
   9  13  10    35305.75    35621.20    880.51 o 
  11  13  10    20146.25    21643.87    719.32 o 
  13  13  10     1798.53     1579.99    509.04 o 
  15  13  10     1975.67     1554.34    427.70 o 
 -16  14  10     2768.53     3075.47    673.68 o 
 -14  14  10    10793.02    11083.77    979.69 o 
 -12  14  10     6257.35     6377.00    437.64 o 
 -10  14  10        5.25      348.80    234.19 o 
  -8  14  10     8217.35     8492.51    519.21 o 
  -6  14  10     8970.06     9198.47    385.21 o 
  -4  14  10    14498.85    14726.84    510.67 o 
  -2  14  10    17714.08    17699.57    495.59 o 
   0  14  10     1067.09      926.64    320.13 o 
   2  14  10    10367.63     9719.85    391.43 o 
   4  14  10    21013.20    21640.58   1004.22 o 
   6  14  10    13893.30    14640.28    491.49 o 
   8  14  10     3686.95     3869.21    382.37 o 
  10  14  10     1102.89     1132.49    540.99 o 
  12  14  10     5457.55     5654.31    450.80 o 
  14  14  10     5038.51     4309.60    552.07 o 
 -15  15  10      108.47        8.30    431.73 o 
 -13  15  10      425.57      328.72    344.15 o 
 -11  15  10     2139.57     2180.87    461.38 o 
  -9  15  10     1702.08     1887.98    296.95 o 
  -7  15  10      862.75      916.29    249.78 o 
  -5  15  10       16.53       56.85    169.82 o 
  -3  15  10      333.15      358.11    173.98 o 
  -1  15  10     4084.80     3928.98    291.64 o 
   1  15  10     2137.53     2067.22    332.46 o 
   3  15  10     1088.87     1012.33    309.17 o 
   5  15  10        9.97       49.02    181.96 o 
   7  15  10     1090.17     1181.85    289.43 o 
   9  15  10     1707.76     1930.48    327.77 o 
  11  15  10      705.71      137.32    241.76 o 
  13  15  10        8.52      474.31    466.61 o 
 -14  16  10      616.16      -36.77    464.94 o 
 -12  16  10      296.59      407.45    342.22 o 
 -10  16  10      240.45      697.11    332.50 o 
  -8  16  10      113.09       52.63    226.14 o 
  -6  16  10     1443.68     1525.52    275.55 o 
  -4  16  10       83.44      -25.85    169.36 o 
  -2  16  10       52.75     -131.09    163.17 o 
   0  16  10       90.37      233.60    183.57 o 
   2  16  10      373.34      211.57    243.13 o 
   4  16  10     1240.72     1242.47    244.27 o 
   6  16  10     1215.20     1592.84    259.03 o 
   8  16  10      119.14      216.91    247.78 o 
  10  16  10       25.84      -58.62    250.09 o 
  12  16  10      297.86      -24.90    274.40 o 
 -13  17  10     1046.97     1001.07    401.41 o 
 -11  17  10     4534.79     4017.09    517.34 o 
  -9  17  10     9773.88    10577.11    708.39 o 
  -7  17  10     5498.15     4764.87    989.77 o 
  -5  17  10      124.14      119.63    249.77 o 
  -3  17  10     1328.58      975.98    358.18 o 
  -1  17  10     4056.40     4687.96    333.72 o 
   1  17  10     9633.41     9622.89    431.81 o 
   3  17  10     5888.06     6803.45    384.15 o 
   5  17  10       18.77      170.97    202.13 o 
   7  17  10     3697.90     3831.92    502.71 o 
   9  17  10     4428.94     3970.61    423.91 o 
  11  17  10     4158.47     4153.35    445.50 o 
 -12  18  10     3277.70     3227.77    517.53 o 
 -10  18  10      197.07       89.52    604.89 o 
  -8  18  10     4762.29     4120.92    516.85 o 
  -6  18  10    14503.25    15088.07    771.28 o 
  -4  18  10    11695.44    12818.18    691.72 o 
  -2  18  10     5738.51     4673.49    342.58 o 
   0  18  10      321.92      370.15    233.34 o 
   2  18  10     2871.49     2782.09    303.64 o 
   4  18  10    20819.65    22220.57    644.34 o 
   6  18  10    14594.28    15928.50    567.49 o 
   8  18  10     3074.99     3846.15    425.73 o 
  10  18  10      137.80     -140.29    280.05 o 
  -9  19  10    11351.54    12328.60    789.64 o 
  -7  19  10     6944.26     5594.98    579.06 o 
  -5  19  10      131.22     -291.81    291.81 o 
  -3  19  10     3029.93     2574.13    379.38 o 
  -1  19  10    12366.79    12564.85    616.98 o 
   1  19  10    12105.40    12722.42    518.08 o 
   3  19  10     7329.22     7567.79    434.03 o 
   5  19  10      147.63      -98.38    380.22 o 
   7  19  10     5769.60     6126.26    482.64 o 
   9  19  10     9589.85     8984.42    710.19 o 
  -8  20  10     1936.88     2104.33    481.44 o 
  -6  20  10     7182.73     7025.79    640.91 o 
  -4  20  10     6758.01     6822.67    517.67 o 
  -2  20  10     2821.27     2372.20    384.39 o 
   0  20  10      121.26      384.70    284.67 o 
   2  20  10     3935.26     4301.73    470.75 o 
   4  20  10     8481.59     8257.16    463.74 o 
   6  20  10     6695.42     6515.99    494.02 o 
  -5  21  10       17.64      -30.84    441.22 o 
  -3  21  10     1208.33      561.65    337.57 o 
  -1  21  10     1756.29     1636.41    366.89 o 
   1  21  10     1402.54     1729.77    388.07 o 
   3  21  10      233.32      255.68    334.20 o 
 -21   1  11     2941.11     2494.60    543.22 o 
 -19   1  11     1325.38     1110.87    260.26 o 
 -17   1  11      362.10      305.52    176.14 o 
 -15   1  11     3617.71     3757.48    237.13 o 
 -13   1  11    16256.09    16553.41    430.17 o 
 -11   1  11    23020.74    22166.44    473.24 o 
  -9   1  11     5594.43     5501.24    184.64 o 
  -7   1  11      311.30      398.04     85.07 o 
  -5   1  11    20755.12    20956.50    290.37 o 
  -3   1  11    90446.87    92266.84    725.33 o 
  -1   1  11    80513.38    84597.00    673.70 o 
   1   1  11    10805.69    10491.90    195.96 o 
   3   1  11    11390.00    12311.87    225.29 o 
   5   1  11    26319.51    26603.60    359.09 o 
   7   1  11    39197.70    39230.35    479.72 o 
   9   1  11    21376.30    21450.59    518.84 o 
  11   1  11     2733.76     2955.27    208.04 o 
  13   1  11      364.91      180.70    160.01 o 
  15   1  11     3004.21     3095.87    288.22 o 
  17   1  11     5537.12     5764.35    515.80 o 
  19   1  11     1284.28      873.86    504.67 o 
 -20   2  11     2204.72     1571.37    299.77 o 
 -18   2  11     9766.53    10030.65    409.26 o 
 -16   2  11    22086.38    22456.18    581.21 o 
 -14   2  11    11320.30    11162.02    328.80 o 
 -12   2  11       12.24       10.71    119.26 o 
 -10   2  11    26990.46    27762.18    449.21 o 
  -8   2  11    76446.02    78215.47    707.31 o 
  -6   2  11    85859.83    84251.85    713.53 o 
  -4   2  11    32120.44    32376.89    674.43 o 
  -2   2  11     4056.87     4350.09    129.27 o 
   0   2  11    93479.54    96179.95    742.40 o 
   2   2  11   107902.91   109847.77    840.04 o 
   4   2  11    52805.72    51365.32    512.86 o 
   6   2  11     1900.53     1769.33    163.11 o 
   8   2  11     9520.98     9277.54    256.37 o 
  10   2  11    28252.05    28601.76    439.68 o 
  12   2  11    35691.00    36300.91    688.36 o 
  14   2  11    12560.52    13571.10    528.74 o 
  16   2  11     1789.15     1714.10    304.42 o 
  18   2  11     1690.45     1138.72    445.92 o 
 -19   3  11     7458.40     8400.12    523.96 o 
 -17   3  11     1162.33     1120.14    203.44 o 
 -15   3  11     8436.19     8746.58    384.34 o 
 -13   3  11    43696.62    44027.74    665.53 o 
 -11   3  11    64133.37    62898.30    767.00 o 
  -9   3  11    26505.38    26469.49    477.64 o 
  -7   3  11     2527.16     2446.83    150.73 o 
  -5   3  11    50077.58    49166.30    485.07 o 
  -3   3  11   227698.45   237788.91   1566.10 o 
  -1   3  11   199610.03   204816.39   1547.11 o 
   1   3  11    21348.13    18356.69    330.28 o 
   3   3  11     8347.83     8189.49    184.97 o 
   5   3  11    87916.76    86828.02    749.35 o 
   7   3  11    99636.05    99906.13   1065.71 o 
   9   3  11    55081.22    54980.29    800.36 o 
  11   3  11     4561.04     5124.28    470.78 o 
  13   3  11     5848.10     6671.16    389.59 o 
  15   3  11    14768.57    15780.92    848.54 o 
  17   3  11    18418.32    18463.87    679.86 o 
  19   3  11     6924.21     8009.96    526.94 o 
 -20   4  11     2643.15     2107.90    621.96 o 
 -18   4  11    11635.43    11978.39    641.73 o 
 -16   4  11    15794.59    16769.03    464.44 o 
 -14   4  11     6345.19     7358.69    339.21 o 
 -12   4  11      263.39      309.77    134.07 o 
 -10   4  11    23088.48    23101.94    511.06 o 
  -8   4  11    75898.17    76152.36    657.85 o 
  -6   4  11    66030.38    65389.54    606.72 o 
  -4   4  11    48646.40    51855.79    487.39 o 
  -2   4  11     6488.25     6966.87    203.03 o 
   0   4  11    98350.83    96732.75    864.38 o 
   2   4  11    93703.45    91140.07    850.11 o 
   4   4  11    63278.63    64504.50    594.64 o 
   6   4  11     9857.62     9609.78    228.00 o 
   8   4  11     3353.11     3479.53    190.40 o 
  10   4  11    27075.00    28300.31    553.53 o 
  12   4  11    34155.61    34893.57    748.46 o 
  14   4  11    19017.97    19990.04    629.91 o 
  16   4  11      967.82      842.16    269.38 o 
  18   4  11     1727.47     1428.60    392.08 o 
 -19   5  11     1607.83     1369.38    288.28 o 
 -17   5  11       78.60     -195.82    195.82 o 
 -15   5  11      592.03      302.27    211.88 o 
 -13   5  11    10645.98     9951.54    441.10 o 
 -11   5  11    26930.27    26539.99    647.41 o 
  -9   5  11    15377.58    15082.18    404.43 o 
  -7   5  11      351.17      335.51     98.68 o 
  -5   5  11     4598.83     4297.51    178.97 o 
  -3   5  11    23963.90    22612.42    361.12 o 
  -1   5  11    38341.21    39296.91    479.93 o 
   1   5  11     9175.59     9381.05    222.76 o 
   3   5  11     2254.28     2587.26    169.82 o 
   5   5  11    24837.20    25399.98    497.59 o 
   7   5  11    34108.81    34110.51    619.17 o 
   9   5  11    12591.89    12564.85    327.84 o 
  11   5  11       66.37      -49.51    139.00 o 
  13   5  11     1047.33     1127.51    241.36 o 
  15   5  11     6220.46     6059.83    418.45 o 
  17   5  11     8221.13     9135.95    525.28 o 
  19   5  11     1890.81     1021.65    337.13 o 
 -20   6  11       57.48     -237.56    237.56 o 
 -18   6  11      233.00      279.20    237.21 o 
 -16   6  11       72.97      149.69    200.69 o 
 -14   6  11      688.61      328.24    248.18 o 
 -12   6  11      168.49      102.17    180.57 o 
 -10   6  11     1667.75     1776.78    201.23 o 
  -8   6  11       49.50       45.52     99.50 o 
  -6   6  11     1308.77     1472.46    123.80 o 
  -4   6  11     5217.37     5282.95    177.74 o 
  -2   6  11     3027.82     2989.13    151.40 o 
   0   6  11      841.62      882.82    117.03 o 
   2   6  11     2271.87     2073.69    167.35 o 
   4   6  11       91.27      193.96    117.18 o 
   6   6  11      138.56      255.05    104.72 o 
   8   6  11       58.43       52.65    109.93 o 
  10   6  11     1045.34     1033.52    174.96 o 
  12   6  11      274.87      108.03    178.38 o 
  14   6  11      501.57      326.80    218.95 o 
  16   6  11        3.37     -139.18    221.20 o 
  18   6  11       29.91      217.32    341.12 o 
 -19   7  11      573.48      493.61    266.80 o 
 -17   7  11      462.72      267.73    228.84 o 
 -15   7  11     2203.21     1976.32    309.68 o 
 -13   7  11     3268.76     3357.39    312.05 o 
 -11   7  11     2871.88     3175.73    247.16 o 
  -9   7  11     2056.93     1785.51    201.62 o 
  -7   7  11      781.74      982.63    139.41 o 
  -5   7  11     4769.32     5139.19    250.63 o 
  -3   7  11     6367.39     6389.41    189.28 o 
  -1   7  11    10615.46    10273.55    360.19 o 
   1   7  11     4818.46     5541.08    241.49 o 
   3   7  11     1436.80     1637.98    168.64 o 
   5   7  11     6956.60     7085.79    288.73 o 
   7   7  11    10259.08     9912.93    344.10 o 
   9   7  11     3827.91     4275.23    259.87 o 
  11   7  11     1999.72     1966.81    271.78 o 
  13   7  11      310.50      525.30    335.06 o 
  15   7  11      865.15      601.15    326.46 o 
  17   7  11     2490.89     2169.85    455.36 o 
 -18   8  11     6176.42     6649.53    426.58 o 
 -16   8  11    11556.77    12552.13    937.36 o 
 -14   8  11     5382.89     5164.35    521.15 o 
 -12   8  11        4.51      305.14    168.55 o 
 -10   8  11     6534.67     6464.08    305.61 o 
  -8   8  11    60806.12    60141.34    843.25 o 
  -6   8  11    64327.54    63717.36    738.73 o 
  -4   8  11    18406.52    17820.29    396.30 o 
  -2   8  11      382.11      394.77    126.43 o 
   0   8  11    17803.13    17790.36    590.62 o 
   2   8  11    56905.44    55776.32    815.91 o 
   4   8  11    60234.57    57388.18    807.11 o 
   6   8  11     3186.41     2975.07    222.81 o 
   8   8  11     1458.65     1369.12    189.31 o 
  10   8  11    18844.21    18757.56    726.84 o 
  12   8  11    28428.49    28506.69    762.40 o 
  14   8  11    15495.32    15655.04    779.76 o 
  16   8  11     1638.53     1097.51    397.77 o 
  18   8  11     1414.03     1584.19    443.42 o 
 -19   9  11     4144.93     3904.49    381.08 o 
 -17   9  11      404.02      417.32    234.15 o 
 -15   9  11     3717.12     3765.22    366.42 o 
 -13   9  11    30850.61    32336.71   1085.49 o 
 -11   9  11    39027.39    39282.39    725.78 o 
  -9   9  11    27225.97    28019.80    578.00 o 
  -7   9  11        5.92       63.40    116.96 o 
  -5   9  11    23350.97    23311.23    527.19 o 
  -3   9  11    73861.94    74526.82    941.40 o 
  -1   9  11    52421.97    50231.36    734.82 o 
   1   9  11    25434.92    24629.96    504.66 o 
   3   9  11     1889.41     1664.70    185.07 o 
   5   9  11    55928.45    54591.46    814.81 o 
   7   9  11    54224.91    54812.86    838.26 o 
   9   9  11    36172.73    36535.04    828.48 o 
  11   9  11     1578.86     1701.30    389.82 o 
  13   9  11     1090.85      921.29    267.09 o 
  15   9  11    11669.48    11545.45    731.61 o 
  17   9  11    11766.22    11756.79    791.84 o 
 -18  10  11     8469.30     8312.31    469.68 o 
 -16  10  11    17188.01    17805.47    678.11 o 
 -14  10  11    11136.39    10528.05    505.92 o 
 -12  10  11      143.85      227.67    181.77 o 
 -10  10  11    16129.27    16982.33    562.54 o 
  -8  10  11    46839.66    45868.51    802.21 o 
  -6  10  11    64402.59    64681.84    891.42 o 
  -4  10  11    17435.59    17364.36    653.96 o 
  -2  10  11     5062.73     4767.34    353.17 o 
   0  10  11    43608.70    42666.68    697.98 o 
   2  10  11    58090.43    57508.00   1003.37 o 
   4  10  11    27038.37    26406.47    556.65 o 
   6  10  11     4047.46     4271.17    331.94 o 
   8  10  11     5258.77     4672.34    291.09 o 
  10  10  11    28804.31    28931.16    771.85 o 
  12  10  11    21689.13    22327.15    707.42 o 
  14  10  11     8427.91     7485.36   1030.69 o 
  16  10  11      143.87      193.67    387.25 o 
 -17  11  11       40.65      -40.78    271.56 o 
 -15  11  11     3627.58     3760.86    432.44 o 
 -13  11  11    10073.26    10477.96    507.23 o 
 -11  11  11    13918.85    15223.65    481.01 o 
  -9  11  11     4983.21     4882.88    342.14 o 
  -7  11  11       20.98      245.64    149.66 o 
  -5  11  11    29453.23    29530.60    593.09 o 
  -3  11  11    53551.49    52059.12    798.39 o 
  -1  11  11    28129.04    27129.92    580.00 o 
   1  11  11     1973.34     1910.70    218.60 o 
   3  11  11     3195.83     3369.70    248.00 o 
   5  11  11    10374.62    10444.53    387.70 o 
   7  11  11    24677.08    25508.41    988.05 o 
   9  11  11    11371.98    11743.09    514.62 o 
  11  11  11      382.49      -35.29    213.09 o 
  13  11  11     2366.37     2273.13    339.45 o 
  15  11  11     3870.55     3318.88    514.34 o 
 -16  12  11      943.06      930.34    305.98 o 
 -14  12  11      389.42      367.90    254.30 o 
 -12  12  11       94.06       83.14    227.24 o 
 -10  12  11     3063.47     2530.48    304.43 o 
  -8  12  11     1491.18     1640.66    255.26 o 
  -6  12  11     2263.51     2127.28    222.36 o 
  -4  12  11      586.76      722.70    168.20 o 
  -2  12  11     1524.13     1696.33    208.44 o 
   0  12  11     2114.34     2127.45    272.71 o 
   2  12  11     1658.39     1410.66    286.70 o 
   4  12  11      365.84        4.43    147.47 o 
   6  12  11        4.56       62.56    161.60 o 
   8  12  11     2145.42     2245.41    296.89 o 
  10  12  11     1736.78     1956.60    297.64 o 
  12  12  11      968.98      996.64    291.38 o 
  14  12  11      223.20      214.15    336.13 o 
 -15  13  11      732.23      780.37    372.78 o 
 -13  13  11     2539.15     2061.98    424.79 o 
 -11  13  11     2809.26     2710.77    434.85 o 
  -9  13  11     1325.19     1781.50    284.20 o 
  -7  13  11      764.00      730.58    364.27 o 
  -5  13  11     2707.59     2463.18    237.73 o 
  -3  13  11     5035.87     5431.26    303.03 o 
  -1  13  11     2852.58     2692.76    243.30 o 
   1  13  11      192.96      473.90    170.95 o 
   3  13  11       21.84       34.47    154.73 o 
   5  13  11     1377.22     1435.93    282.70 o 
   7  13  11      592.88      452.69    202.80 o 
   9  13  11     2016.98     2231.57    325.64 o 
  11  13  11      387.72      620.61    261.04 o 
  13  13  11      124.51     -202.11    242.02 o 
  15  13  11      492.05       86.36    547.96 o 
 -14  14  11     2290.60     2006.95    424.07 o 
 -12  14  11       43.10      -98.39    231.88 o 
 -10  14  11     5838.23     5698.94    407.27 o 
  -8  14  11    21932.47    23083.70    683.88 o 
  -6  14  11    13410.70    13324.14    453.48 o 
  -4  14  11     4536.06     5283.15    317.56 o 
  -2  14  11      998.67     1086.35    204.86 o 
   0  14  11     6578.52     7089.76    358.31 o 
   2  14  11    16264.03    16852.74    504.98 o 
   4  14  11    11682.27    11873.75    439.17 o 
   6  14  11      599.62      626.64    213.31 o 
   8  14  11      468.71      608.24    243.86 o 
  10  14  11     7325.47     8411.66    500.79 o 
  12  14  11     7716.34     7487.15    502.26 o 
  14  14  11     3179.07     2880.79    505.26 o 
 -15  15  11     3041.74     1996.15    610.82 o 
 -11  15  11    18943.97    19484.11   1196.38 o 
  -9  15  11     9752.60     9417.73    499.16 o 
  -7  15  11      324.68      152.78    217.25 o 
  -5  15  11    17115.69    16749.01    515.10 o 
  -3  15  11    25111.26    24900.36    610.53 o 
  -1  15  11    17557.84    18301.07    529.78 o 
   1  15  11     5772.72     6087.40    344.47 o 
   3  15  11     2521.68     2658.73    276.14 o 
   5  15  11    14967.88    14286.73    586.34 o 
   7  15  11    20893.93    21428.67    712.25 o 
   9  15  11    12716.32    13437.52    749.91 o 
  11  15  11     2152.67     1999.44    358.06 o 
  13  15  11     1248.49     1378.99    347.97 o 
 -12  16  11      343.96      283.92    349.22 o 
 -10  16  11     6940.96     7289.88    613.41 o 
  -8  16  11    21715.15    22068.44    896.14 o 
  -6  16  11    23347.31    24803.68   1312.69 o 
  -4  16  11     2125.68     2900.99    350.57 o 
  -2  16  11       61.22     -159.59    164.72 o 
   0  16  11     6433.09     6715.47    368.71 o 
   2  16  11    35872.34    33941.38   1112.93 o 
   4  16  11    20942.69    21385.79    609.20 o 
   6  16  11     3150.18     3454.92    324.05 o 
   8  16  11     2543.08     2617.35    355.11 o 
  10  16  11     9202.71     9921.38    567.05 o 
  12  16  11    12089.87    12658.72    641.98 o 
 -11  17  11     6169.86     5893.04    604.04 o 
  -9  17  11     3699.32     3851.16    518.13 o 
  -7  17  11        5.76       37.90    281.29 o 
  -5  17  11     8542.97     8220.21    415.16 o 
  -3  17  11     9103.37     9058.08    430.45 o 
  -1  17  11     7236.15     6952.95    491.22 o 
   1  17  11     5376.68     5780.24    369.53 o 
   3  17  11      583.85      902.15    240.32 o 
   5  17  11     6946.38     7357.72    416.41 o 
   7  17  11     9782.62    10443.22    557.01 o 
   9  17  11     4791.99     4314.34    440.24 o 
  11  17  11      546.89      712.22    640.33 o 
 -10  18  11      245.41      195.58    344.45 o 
  -8  18  11     2841.55     2822.80    472.62 o 
  -6  18  11     2719.01     3121.87    462.79 o 
  -4  18  11       97.71     -192.94    192.94 o 
  -2  18  11      280.22      387.29    279.90 o 
   0  18  11     1158.15     1027.48    254.38 o 
   2  18  11     3392.16     3637.10    330.91 o 
   4  18  11     2297.96     2241.76    299.97 o 
   6  18  11      191.33      332.89    262.88 o 
   8  18  11      217.20     -171.24    281.85 o 
  10  18  11      649.49      483.26    305.21 o 
  -9  19  11       10.76      339.59    367.61 o 
  -7  19  11      186.01       92.29    340.05 o 
  -5  19  11       89.20      229.49    309.99 o 
  -3  19  11      452.55      322.96    292.63 o 
  -1  19  11      281.20      376.71    230.76 o 
   1  19  11      566.62      483.81    240.94 o 
   3  19  11       61.46       81.31    232.70 o 
   5  19  11       14.96     -211.52    334.34 o 
   7  19  11      314.92      283.49    334.07 o 
  -6  20  11     3845.92     4189.12    541.42 o 
  -4  20  11     2253.79     1452.80    373.23 o 
  -2  20  11       28.16      208.43    292.71 o 
   0  20  11     1759.18     1690.35    368.82 o 
   2  20  11     4516.81     4834.05    483.81 o 
   4  20  11     3090.67     3009.09    354.41 o 
   6  20  11     1749.59     1083.99    402.05 o 
  -3  21  11     8203.95     8134.40    675.45 o 
  -1  21  11     6949.82     6781.03    692.11 o 
   1  21  11     1176.01     1327.60    377.98 o 
 -20   0  12     7485.68     6467.04   1633.80 o 
 -18   0  12    16930.86    16370.98   1683.62 o 
 -16   0  12    13645.15    13592.81    557.65 o 
 -14   0  12      124.01       62.84    181.06 o 
 -12   0  12    32633.20    32470.05   1038.99 o 
 -10   0  12    71965.93    71877.83   1736.91 o 
  -8   0  12    65935.50    63798.80    883.01 o 
  -6   0  12     4700.00     4648.14    221.63 o 
  -4   0  12    51515.13    55346.56    742.53 o 
  -2   0  12   177337.09   185066.55   1804.16 o 
   0   0  12   238969.80   253756.02   2359.28 o 
   2   0  12   135530.09   136186.95   1428.11 o 
   4   0  12      284.94      176.02    113.45 o 
   6   0  12    27493.31    25311.04    568.44 o 
   8   0  12    97370.70    96956.85   2057.18 o 
  10   0  12    90027.68    90370.31   1679.47 o 
  12   0  12    25897.36    26348.79    834.22 o 
  14   0  12       96.13      -29.20    245.65 o 
  16   0  12     7660.89     7409.35    760.27 o 
  18   0  12    10617.88    11256.94    950.04 o 
 -19   1  12      118.33     -202.79    202.79 o 
 -17   1  12     4667.25     4996.42    492.29 o 
 -15   1  12    28254.82    27754.31    550.70 o 
 -13   1  12    52862.37    53312.89    744.09 o 
 -11   1  12     7944.10     8039.81    309.44 o 
  -9   1  12     4340.06     4620.09    176.10 o 
  -7   1  12    26103.78    24763.34    349.58 o 
  -5   1  12    85970.98    84722.86    715.56 o 
  -3   1  12   173161.56   177553.16   1238.66 o 
  -1   1  12    46680.87    48966.50    503.60 o 
   1   1  12    32337.91    32671.77    398.82 o 
   3   1  12   107963.02   108746.52    863.73 o 
   5   1  12    74521.16    73262.08    680.60 o 
   7   1  12    35581.57    35135.37    460.28 o 
   9   1  12      367.13      296.79    113.65 o 
  11   1  12    11155.26    10928.92    451.84 o 
  13   1  12    18037.73    18959.11    524.59 o 
  15   1  12    15670.74    16012.15    595.18 o 
  17   1  12     5757.68     6035.03    498.09 o 
  19   1  12       43.87     -215.33    292.56 o 
 -20   2  12     1475.80     1229.28    289.46 o 
 -18   2  12     3217.88     3005.33    318.80 o 
 -16   2  12     1641.43     1803.71    251.65 o 
 -14   2  12      500.82      591.96    149.38 o 
 -12   2  12    11790.67    12151.44    346.96 o 
 -10   2  12    17851.79    18749.96    375.19 o 
  -8   2  12    14013.30    14206.22    282.01 o 
  -6   2  12     3846.36     3888.66    171.57 o 
  -4   2  12      947.25     1044.90     88.15 o 
  -2   2  12    25141.86    25235.87    352.29 o 
   0   2  12    36862.54    36957.99    457.76 o 
   2   2  12    10693.34    10560.78    223.23 o 
   4   2  12     1064.31      900.65     98.78 o 
   6   2  12     8380.75     8673.59    229.67 o 
   8   2  12    21524.53    20602.13    358.85 o 
  10   2  12    21285.76    21639.87    391.43 o 
  12   2  12     8560.74     8698.26    413.21 o 
  14   2  12       10.97      175.99    210.40 o 
  16   2  12     1693.22     1622.21    306.59 o 
  18   2  12     2983.46     2913.54    398.20 o 
 -19   3  12       84.08      -60.44    235.75 o 
 -17   3  12       91.32       -0.05    217.42 o 
 -15   3  12       70.47       25.84    156.23 o 
 -13   3  12      598.70      325.06    139.41 o 
 -11   3  12        1.83      -68.03    114.52 o 
  -9   3  12      274.11      415.11    100.96 o 
  -7   3  12      324.49      465.55     93.06 o 
  -5   3  12      645.52      865.89     90.78 o 
  -3   3  12     1173.36     1254.46     98.19 o 
  -1   3  12     3836.67     4304.90    167.05 o 
   1   3  12      618.32      830.64     78.51 o 
   3   3  12     1318.60     1334.56     98.82 o 
   5   3  12      228.96      152.38     82.52 o 
   7   3  12       26.69      -61.47     89.51 o 
   9   3  12      350.02      535.14    129.17 o 
  11   3  12       53.06      229.59    146.58 o 
  13   3  12       13.74      248.02    298.60 o 
  15   3  12       31.78     -197.02    197.02 o 
  17   3  12        3.29     -226.93    226.93 o 
 -20   4  12     2215.07     2532.18    351.23 o 
 -18   4  12     3686.11     4098.97    375.11 o 
 -16   4  12      393.66      584.22    218.36 o 
 -14   4  12       65.72      301.58    196.04 o 
 -12   4  12     2674.21     2793.30    302.16 o 
 -10   4  12    11069.22    11256.24    324.19 o 
  -8   4  12    30818.87    31260.90    473.84 o 
  -6   4  12     4392.36     4468.50    189.32 o 
  -4   4  12     6221.92     5488.12    193.85 o 
  -2   4  12    20019.23    20666.62    343.71 o 
   0   4  12    12692.00    12796.35    287.49 o 
   2   4  12    27075.63    27006.02    396.24 o 
   4   4  12     3829.97     3755.92    145.73 o 
   6   4  12     4492.08     4653.17    203.50 o 
   8   4  12    14753.29    14259.08    337.62 o 
  10   4  12    11178.76    11540.59    391.06 o 
  12   4  12     4281.76     4175.91    272.80 o 
  14   4  12      218.16      462.29    228.69 o 
  16   4  12      896.55      950.75    276.09 o 
  18   4  12      979.86     1188.74    317.65 o 
 -19   5  12        3.54       -0.49    236.26 o 
 -17   5  12     5030.43     4262.31    348.45 o 
 -15   5  12    13262.56    12735.71    539.38 o 
 -13   5  12    16703.57    17528.17    687.87 o 
 -11   5  12     4628.99     4379.61    233.53 o 
  -9   5  12     4644.92     4776.29    224.71 o 
  -7   5  12    49120.17    48258.02    553.66 o 
  -5   5  12    66791.84    66100.69    716.00 o 
  -3   5  12    29033.28    26621.15    405.05 o 
  -1   5  12     1207.72     1316.55    118.80 o 
   1   5  12    10404.82     9854.69    239.63 o 
   3   5  12    53647.09    52557.17    775.85 o 
   5   5  12    64475.55    64435.44    840.77 o 
   7   5  12    33251.61    32708.50    499.20 o 
   9   5  12       35.18      -64.41    112.43 o 
  11   5  12    12143.64    11574.62    417.20 o 
  13   5  12    22614.44    23944.99    685.59 o 
  15   5  12    15648.45    15723.16    847.18 o 
  17   5  12     5560.70     5075.19    576.47 o 
 -18   6  12    14329.30    14036.88    553.17 o 
 -16   6  12     3754.38     4436.65    387.57 o 
 -14   6  12      540.29      337.68    222.33 o 
 -12   6  12     9171.83    10337.90    451.17 o 
 -10   6  12    45757.41    46351.43    662.69 o 
  -8   6  12    80509.34    76767.11    937.44 o 
  -6   6  12    30784.37    31198.50    462.20 o 
  -4   6  12     4670.93     4724.07    196.67 o 
  -2   6  12    29092.03    28794.01    425.80 o 
   0   6  12   118962.34   118978.09   1460.11 o 
   2   6  12    99633.73    95494.43   1064.84 o 
   4   6  12    14696.00    14066.84    374.10 o 
   6   6  12    14147.38    14238.52    391.71 o 
   8   6  12    36197.07    36193.73    646.04 o 
  10   6  12    28473.82    29543.71    901.01 o 
  12   6  12    21301.42    21488.58   1017.44 o 
  14   6  12      607.91     1198.22    357.13 o 
  16   6  12     4148.72     2963.27    716.98 o 
  18   6  12     8818.28     7840.35    682.39 o 
 -19   7  12      147.16      161.11    246.47 o 
 -17   7  12     4110.42     4574.95    375.26 o 
 -15   7  12    11944.66    11934.23    544.32 o 
 -13   7  12    22185.29    24180.72    690.55 o 
 -11   7  12     8933.10     8959.85    355.42 o 
  -9   7  12     7550.99     8275.98    384.10 o 
  -7   7  12    65068.71    64732.60    684.23 o 
  -5   7  12    99375.73    96763.64    857.64 o 
  -3   7  12    35378.52    35356.63    436.34 o 
  -1   7  12     5710.18     5706.27    245.10 o 
   1   7  12    16219.07    15536.57    388.95 o 
   3   7  12    72112.66    68101.35    881.26 o 
   5   7  12    90946.52    88017.81   1067.40 o 
   7   7  12    22818.74    22763.33    670.22 o 
   9   7  12      113.18      165.77    146.07 o 
  11   7  12    12742.20    12790.22    515.27 o 
  13   7  12    24114.66    24148.48    921.49 o 
  15   7  12    15743.16    14930.68    799.82 o 
  17   7  12     4858.21     4683.71    748.41 o 
 -18   8  12     5030.27     4893.85    394.22 o 
 -16   8  12     2731.58     2901.07    360.98 o 
 -14   8  12      396.73      482.04    240.55 o 
 -12   8  12     5678.08     5628.86    341.93 o 
 -10   8  12    13152.34    12858.16    408.30 o 
  -8   8  12    25151.08    24964.24    530.39 o 
  -6   8  12    14153.85    13792.98    335.21 o 
  -4   8  12      793.36      976.55    157.75 o 
  -2   8  12    23273.67    22668.48    473.54 o 
   0   8  12    48999.79    47600.63    710.64 o 
   2   8  12    38752.60    38366.16    640.58 o 
   4   8  12       61.33      155.90    132.56 o 
   6   8  12    11060.92    10791.05    373.60 o 
   8   8  12    10691.65    10616.44    377.09 o 
  10   8  12    11520.14    11421.24    655.43 o 
  12   8  12     5342.01     5056.89    387.99 o 
  14   8  12        7.75      275.29    318.30 o 
  16   8  12     2026.45     2609.54    480.95 o 
 -17   9  12      522.89      756.55    292.51 o 
 -15   9  12     1545.22     1561.88    311.69 o 
 -13   9  12      558.02      346.19    232.07 o 
 -11   9  12     1187.57      936.01    201.07 o 
  -9   9  12       69.06      167.96    161.02 o 
  -7   9  12     9211.31     9071.14    298.17 o 
  -5   9  12     8821.62     8641.07    322.78 o 
  -3   9  12     3622.79     3484.22    222.43 o 
  -1   9  12       45.47       84.91    143.46 o 
   1   9  12     1631.43     1783.31    189.79 o 
   3   9  12     2187.13     2179.14    205.79 o 
   5   9  12     1727.41     1685.30    194.59 o 
   7   9  12      153.81      157.74    149.64 o 
   9   9  12      186.14      561.65    208.65 o 
  11   9  12     1507.01     1342.82    374.09 o 
  13   9  12     1010.30      972.92    376.93 o 
  15   9  12      196.26      274.36    348.87 o 
  17   9  12      118.96      400.05    377.52 o 
 -18  10  12      951.15      772.64    294.81 o 
 -16  10  12      769.18      464.63    274.59 o 
 -14  10  12      303.24      543.61    249.08 o 
 -12  10  12     2638.42     2950.98    276.87 o 
 -10  10  12     6948.10     7505.63    449.73 o 
  -8  10  12     3366.52     3980.43    310.04 o 
  -6  10  12      567.76      605.93    165.42 o 
  -4  10  12     3733.94     3862.62    259.30 o 
  -2  10  12     6859.28     6517.31    633.59 o 
   0  10  12     8141.13     7733.94    314.03 o 
   2  10  12     5426.13     5608.46    282.89 o 
   4  10  12       46.27      166.53    140.55 o 
   6  10  12      389.04      416.86    169.74 o 
   8  10  12     5756.61     6290.28    332.92 o 
  10  10  12     3567.26     3843.37    348.84 o 
  12  10  12     1643.59     2045.07    316.63 o 
  14  10  12       97.42      247.95    330.17 o 
  16  10  12      634.31      -68.83    346.79 o 
 -17  11  12     1716.68     2004.22    366.01 o 
 -15  11  12     8397.13     8036.31    697.05 o 
 -13  11  12    11983.41    11575.00    538.84 o 
 -11  11  12     2510.80     2802.11    406.91 o 
  -9  11  12     2188.56     2452.19    290.97 o 
  -7  11  12    15586.31    16074.48    458.37 o 
  -5  11  12    48920.96    47363.51    775.25 o 
  -3  11  12    34797.03    34225.30    646.16 o 
  -1  11  12     8522.93     8514.37    343.71 o 
   1  11  12     6011.25     5938.06    297.07 o 
   3  11  12    11780.23    11379.00    716.59 o 
   5  11  12    17307.94    16829.02    477.33 o 
   7  11  12    14276.32    14221.07    462.48 o 
   9  11  12      444.08      286.71    218.09 o 
  11  11  12     3124.28     2961.58    345.20 o 
  13  11  12     8571.22     8679.76    514.26 o 
  15  11  12     5064.90     5492.26    626.24 o 
 -16  12  12     5091.68     5716.53    683.77 o 
 -14  12  12      190.44       24.90    289.40 o 
 -12  12  12    12286.50    12870.27    818.61 o 
 -10  12  12    35231.01    34751.39    840.99 o 
  -8  12  12    31574.92    30583.73    752.16 o 
  -6  12  12     8383.91     8123.21    357.25 o 
  -4  12  12     7299.60     7572.19    343.70 o 
  -2  12  12    47156.68    47116.96    788.44 o 
   0  12  12    52577.82    51722.57    833.78 o 
   2  12  12    11460.70    12451.93    415.02 o 
   4  12  12     2298.58     2149.48    231.84 o 
   6  12  12     9373.37     8851.54    591.82 o 
   8  12  12    30637.85    28923.24    868.27 o 
  10  12  12    28420.07    30583.99    836.40 o 
  12  12  12     9148.40     9603.96    538.07 o 
  14  12  12       34.27      -46.31    315.13 o 
 -15  13  12    13308.87    14234.45   1623.13 o 
 -13  13  12    13946.16    13829.50   1330.76 o 
 -11  13  12     4761.00     5029.97    485.34 o 
  -9  13  12      246.10      393.87    222.05 o 
  -7  13  12    15429.86    15102.71    649.01 o 
  -5  13  12    40560.15    40204.40    749.50 o 
  -3  13  12    50070.75    49689.63    836.33 o 
  -1  13  12     3551.43     3441.40    445.45 o 
   1  13  12     4819.55     4867.07    300.45 o 
   3  13  12    17270.63    16962.48    511.86 o 
   5  13  12    28588.91    28200.91    773.24 o 
   7  13  12    14333.46    14527.43    713.85 o 
   9  13  12     1805.40     1658.06    298.25 o 
  11  13  12     3144.84     3664.97    606.65 o 
  13  13  12    10008.71     9364.06    550.39 o 
 -14  14  12        8.02     -286.43    286.43 o 
 -12  14  12     2969.31     3342.20    382.40 o 
 -10  14  12     7494.45     8802.88    488.58 o 
  -8  14  12    11996.43    11428.73    528.94 o 
  -6  14  12      982.75      795.16    201.81 o 
  -4  14  12     1404.18     1442.00    307.64 o 
  -2  14  12    18632.23    18159.23    519.15 o 
   0  14  12    21191.73    21136.47    615.44 o 
   2  14  12    14732.24    14615.84    478.65 o 
   4  14  12     1140.47      758.53    222.21 o 
   6  14  12     3866.25     3442.66    498.00 o 
   8  14  12     9643.94     8751.43    543.03 o 
  10  14  12    10606.69    10585.27    556.03 o 
  12  14  12     3537.90     3284.09    424.96 o 
 -13  15  12      556.62      672.92    377.36 o 
 -11  15  12      109.64      243.43    251.63 o 
  -9  15  12       16.44     -213.41    213.41 o 
  -7  15  12      639.45      643.11    233.25 o 
  -5  15  12     1531.94     1814.90    247.41 o 
  -3  15  12     2466.77     2147.24    321.46 o 
  -1  15  12      295.81      372.63    188.05 o 
   1  15  12      720.19      879.51    219.69 o 
   3  15  12     3017.21     2958.69    295.34 o 
   5  15  12     2476.70     2289.39    279.29 o 
   7  15  12      419.43      517.92    247.66 o 
   9  15  12        4.55      -79.32    292.73 o 
  11  15  12      636.14      381.98    284.55 o 
  13  15  12      888.38      890.73    575.24 o 
 -12  16  12       60.00      566.18    486.29 o 
 -10  16  12      707.77      805.98    304.29 o 
  -8  16  12      815.70      885.95    278.98 o 
  -6  16  12       20.39      -35.28    244.96 o 
  -4  16  12        8.78      -89.38    176.78 o 
  -2  16  12      362.34      402.79    202.10 o 
   0  16  12     2415.37     1831.14    263.05 o 
   2  16  12      467.95      455.78    211.08 o 
   4  16  12      577.87      473.75    217.26 o 
   6  16  12        5.36      -96.18    202.26 o 
   8  16  12      348.62      513.67    283.13 o 
  10  16  12      383.37      479.83    282.35 o 
  12  16  12      375.74      351.87    382.82 o 
 -11  17  12     2289.03     1441.12    440.47 o 
  -9  17  12       42.70      268.05    569.31 o 
  -7  17  12     5061.44     5019.57    420.10 o 
  -5  17  12     6208.25     6519.32    391.44 o 
  -3  17  12     5794.50     6132.38    382.26 o 
  -1  17  12     2376.88     2318.28    286.89 o 
   1  17  12     1085.97      665.37    399.05 o 
   3  17  12     4933.71     5002.70    654.64 o 
   5  17  12     8756.07     8501.90    450.65 o 
   7  17  12     3263.82     3919.77    618.90 o 
   9  17  12      271.88      421.56    294.93 o 
 -10  18  12    11758.54    11143.08   1173.02 o 
  -8  18  12    13111.56    12413.32    768.03 o 
  -6  18  12     2816.65     1940.07    430.56 o 
  -4  18  12      206.86      140.57    222.98 o 
  -2  18  12     9226.63     8970.52    457.60 o 
   0  18  12    15408.04    15980.92    731.17 o 
   2  18  12    11875.35    13545.95    532.84 o 
   4  18  12     1424.77      985.51    339.51 o 
   6  18  12     2105.10     2108.14    479.56 o 
   8  18  12     6956.90     6934.85    508.77 o 
  -9  19  12      356.88       -2.37    608.45 o 
  -7  19  12     8963.73     9882.61    724.94 o 
  -5  19  12    12362.59    12686.80   1256.64 o 
  -3  19  12     9476.19    10230.98   1184.49 o 
  -1  19  12      365.51       93.80    261.76 o 
   1  19  12     1591.17     1437.74    315.23 o 
   3  19  12     7688.09     7586.69    475.58 o 
   5  19  12     9663.85     8895.53    488.96 o 
   7  19  12     5043.63     4043.66    454.94 o 
  -6  20  12      439.55      506.86    374.75 o 
  -4  20  12      638.87      228.03    361.68 o 
  -2  20  12     6263.05     4950.79    489.82 o 
   0  20  12     7797.07     7501.36    706.56 o 
   2  20  12     2614.06     2435.54    336.79 o 
   4  20  12      164.65      -35.69    241.55 o 
 -19   1  13      828.12      912.47    255.77 o 
 -17   1  13     4265.81     3976.60    275.92 o 
 -15   1  13     6838.19     7317.81    298.49 o 
 -13   1  13     2806.60     2844.58    217.35 o 
 -11   1  13      634.08      418.88    152.53 o 
  -9   1  13    12071.75    12170.00    302.52 o 
  -7   1  13    11536.15    11934.91    250.80 o 
  -5   1  13    16456.66    15692.91    267.15 o 
  -3   1  13     1802.02     2234.48    111.68 o 
  -1   1  13     2438.73     2498.38    113.83 o 
   1   1  13    37873.00    37584.88    418.13 o 
   3   1  13    15905.73    16225.96    345.75 o 
   5   1  13     3733.90     3961.18    165.73 o 
   7   1  13      249.95      232.35    105.34 o 
   9   1  13     7885.20     7656.77    313.22 o 
  11   1  13    10774.81    11128.33    362.87 o 
  13   1  13     6567.45     6396.42    393.00 o 
  15   1  13     1971.19     2079.58    310.73 o 
  17   1  13       20.68       82.69    268.17 o 
 -20   2  13     5193.69     5147.12    563.68 o 
 -18   2  13     1691.56     1761.61    282.97 o 
 -16   2  13      746.51      742.38    180.04 o 
 -14   2  13    11895.91    11662.69    374.94 o 
 -12   2  13    31961.40    32137.38    554.92 o 
 -10   2  13    35823.14    35335.93    779.30 o 
  -8   2  13     8219.27     8542.27    224.38 o 
  -6   2  13    10231.31     9695.25    220.70 o 
  -4   2  13    83329.70    80592.17    690.88 o 
  -2   2  13    74880.70    73178.48    635.24 o 
   0   2  13    37032.26    36702.34    402.89 o 
   2   2  13      172.16      168.31     73.54 o 
   4   2  13    24346.58    24316.74    351.87 o 
   6   2  13    71507.73    70996.73    696.50 o 
   8   2  13    55170.51    54556.26    621.61 o 
  10   2  13    20121.02    20772.86    426.76 o 
  12   2  13      262.99       64.66    178.80 o 
  14   2  13    10541.22    11166.20    606.78 o 
  16   2  13    14658.97    15240.15    609.44 o 
  18   2  13     7983.58     8122.67    612.40 o 
 -19   3  13     6616.16     6779.84    441.37 o 
 -17   3  13    15894.13    17434.34    618.01 o 
 -15   3  13    19543.83    19756.93    696.88 o 
 -13   3  13     6022.26     5728.41    314.79 o 
 -11   3  13     3552.77     2964.66    232.79 o 
  -9   3  13    48659.05    48076.78    621.82 o 
  -7   3  13    98277.71    95524.60    933.99 o 
  -5   3  13    62225.71    60857.23    675.39 o 
  -3   3  13     4216.36     4304.46    178.74 o 
  -1   3  13    28224.71    28072.49    410.40 o 
   1   3  13   106853.15   108659.81    981.59 o 
   3   3  13   158800.64   159963.00   1261.26 o 
   5   3  13    53231.98    52583.27    558.64 o 
   7   3  13      634.12      682.87    126.07 o 
   9   3  13    21747.69    22473.72    434.23 o 
  11   3  13    43892.51    45155.91    748.69 o 
  13   3  13    29481.97    30250.56    757.38 o 
  15   3  13     5053.45     6264.71    424.01 o 
  17   3  13      115.54     -226.52    226.52 o 
 -20   4  13     6490.89     5990.72    446.85 o 
 -18   4  13     1843.60     2418.07    315.82 o 
 -16   4  13     1133.46      982.76    231.09 o 
 -14   4  13    10071.06    10787.09    569.39 o 
 -12   4  13    20739.66    20727.68    514.13 o 
 -10   4  13    34708.94    34493.02    554.62 o 
  -8   4  13     5225.14     5317.41    218.19 o 
  -6   4  13    13906.68    14836.45    322.20 o 
  -4   4  13    65426.97    63376.09    695.56 o 
  -2   4  13    93230.78    93200.12   1013.05 o 
   0   4  13    61342.83    59865.19    653.95 o 
   2   4  13    10453.69    10806.60    274.06 o 
   4   4  13    17791.48    18194.30    416.12 o 
   6   4  13    67620.91    66933.05    875.02 o 
   8   4  13    49720.80    49517.31    652.65 o 
  10   4  13     3873.40     4378.87    261.59 o 
  12   4  13      953.20      533.00    180.29 o 
  14   4  13     9767.03     9690.14    487.66 o 
  16   4  13    15053.08    14680.17    796.77 o 
  18   4  13     7674.39     8269.24    922.76 o 
 -19   5  13     4794.21     5035.02    403.29 o 
 -17   5  13     5157.62     5909.47    587.17 o 
 -15   5  13     4049.41     4134.17    364.57 o 
 -13   5  13     2027.76     1896.99    273.85 o 
 -11   5  13     1403.61     1640.08    179.64 o 
  -9   5  13    28138.48    27491.01    486.98 o 
  -7   5  13    41105.46    42391.12    577.13 o 
  -5   5  13    12943.27    13490.10    331.60 o 
  -3   5  13      126.29      227.26     95.54 o 
  -1   5  13     8271.98     8182.05    234.64 o 
   1   5  13    41835.66    40126.76    689.91 o 
   3   5  13    63336.13    63604.20    828.64 o 
   5   5  13    12810.31    12881.82    369.82 o 
   7   5  13     2431.70     2774.48    284.27 o 
   9   5  13    13726.71    14545.63    420.59 o 
  11   5  13    12902.09    13003.77    509.82 o 
  13   5  13     9593.84    11823.26    672.59 o 
  15   5  13     1420.88     1132.00    383.74 o 
  17   5  13      430.53      337.35    365.58 o 
 -18   6  13        2.72     -151.33    222.17 o 
 -16   6  13       27.57     -225.38    225.38 o 
 -14   6  13      288.42      289.75    283.11 o 
 -12   6  13      505.91      581.60    209.27 o 
 -10   6  13      196.73      138.42    134.02 o 
  -8   6  13      162.82        0.34    103.02 o 
  -6   6  13       24.86       -2.89     93.03 o 
  -4   6  13     1106.76     1216.75    168.64 o 
  -2   6  13      825.08      815.19    117.52 o 
   0   6  13     2453.69     2816.87    231.11 o 
   2   6  13     1596.84     1678.06    172.88 o 
   4   6  13     6316.64     6613.13    283.07 o 
   6   6  13     2523.96     2951.90    250.80 o 
   8   6  13       21.43      193.70    139.72 o 
  10   6  13        8.19      -47.50    178.26 o 
  12   6  13        4.98      359.56    259.11 o 
  14   6  13       60.14     -131.76    274.11 o 
  16   6  13      209.17      -59.18    540.25 o 
 -19   7  13      148.49     -180.70    252.05 o 
 -17   7  13     1555.16     1365.20    324.58 o 
 -15   7  13     2076.76     2655.82    794.28 o 
 -13   7  13      452.89      553.11    237.86 o 
 -11   7  13       14.12      -42.46    153.14 o 
  -9   7  13     4122.04     3783.82    221.53 o 
  -7   7  13     7539.98     7592.75    294.21 o 
  -5   7  13    10427.11    10503.45    354.24 o 
  -3   7  13     4615.41     4667.50    238.22 o 
  -1   7  13     6906.19     7089.47    277.66 o 
   1   7  13    19264.16    19176.82    439.89 o 
   3   7  13     3988.11     3880.04    235.72 o 
   5   7  13     6132.10     6188.16    292.73 o 
   7   7  13      357.28      317.32    151.83 o 
   9   7  13     2253.56     2345.76    328.69 o 
  11   7  13     8382.94     8691.05    459.01 o 
  13   7  13     4462.00     4813.13    498.91 o 
  15   7  13     1177.90     1254.14    398.69 o 
  17   7  13        8.13     -315.87    315.87 o 
 -18   8  13     1836.90     1657.18    314.02 o 
 -16   8  13       20.34     -230.29    230.29 o 
 -14   8  13     7885.97     7596.37    446.29 o 
 -12   8  13    21655.57    20957.97    777.22 o 
 -10   8  13    16020.87    16184.38    455.94 o 
  -8   8  13      470.46      569.85    166.22 o 
  -6   8  13    12106.62    12251.29    367.27 o 
  -4   8  13    42406.84    41731.02    671.00 o 
  -2   8  13    57148.59    56644.02   1109.85 o 
   0   8  13    17911.93    17199.82    425.68 o 
   2   8  13      172.20      209.85    134.02 o 
   4   8  13    27168.56    27224.50    629.14 o 
   6   8  13    32956.06    32650.15    636.00 o 
   8   8  13    22420.95    22624.02    600.72 o 
  10   8  13     5630.25     5983.99    580.01 o 
  12   8  13      562.34      528.29    251.66 o 
  14   8  13     5659.51     6466.74    721.72 o 
  16   8  13     8796.96     8354.04    685.14 o 
 -17   9  13    12428.52    11991.26    618.10 o 
 -15   9  13    15333.95    15939.98    630.27 o 
 -13   9  13     4827.46     5934.85    739.66 o 
 -11   9  13     2600.25     2570.58    248.72 o 
  -9   9  13    29324.76    31869.50    844.50 o 
  -7   9  13    53046.88    53196.83    806.37 o 
  -5   9  13    45798.78    45332.16    946.36 o 
  -3   9  13     6339.26     6676.03    296.28 o 
  -1   9  13    26543.48    25430.38    546.96 o 
   1   9  13    81101.98    78696.45   1013.40 o 
   3   9  13    69504.88    66912.13    933.16 o 
   5   9  13    11321.31    10367.58    373.77 o 
   7   9  13     1431.59     1137.44    200.83 o 
   9   9  13    16685.84    17562.95    599.84 o 
  11   9  13    30687.65    31266.29    820.41 o 
  13   9  13    18031.11    17568.13   1418.17 o 
  15   9  13     3077.88     3257.81    502.77 o 
 -18  10  13     1920.41     1642.96    323.13 o 
 -16  10  13     1314.24     1613.18    350.32 o 
 -14  10  13    12328.17    13414.69    583.36 o 
 -12  10  13    25589.10    25730.82    631.13 o 
 -10  10  13    14904.72    15443.52    558.29 o 
  -8  10  13      197.28      156.35    185.84 o 
  -6  10  13    10281.61    10442.00    378.39 o 
  -4  10  13    59516.43    59600.48    874.74 o 
  -2  10  13   104643.67   102525.80   1219.28 o 
   0  10  13    40874.07    39756.56    692.14 o 
   2  10  13       17.86       -5.28    132.33 o 
   4  10  13    10782.31    10675.72    394.24 o 
   6  10  13    26729.45    26696.51    600.14 o 
   8  10  13    42224.58    42215.75   1001.35 o 
  10  10  13     6845.41     6996.44    440.15 o 
  12  10  13      371.38      258.52    237.37 o 
  14  10  13     4664.36     5711.07   1356.27 o 
  16  10  13     8975.19     7642.88   1016.46 o 
 -17  11  13     6010.32     6690.93    513.52 o 
 -15  11  13     5242.43     5876.95    632.64 o 
 -13  11  13     3004.90     3865.39    667.75 o 
 -11  11  13      163.96      723.03    250.86 o 
  -9  11  13     5844.37     6654.29    399.65 o 
  -7  11  13     9992.60     9935.79    379.10 o 
  -5  11  13    16051.94    15919.26    456.91 o 
  -3  11  13     6878.80     7069.36    322.83 o 
  -1  11  13     1573.91     1853.98    217.78 o 
   1  11  13    18706.91    18926.91    597.47 o 
   3  11  13    13991.25    13563.26    430.07 o 
   5  11  13    10641.46    10948.05    407.05 o 
   7  11  13      370.65      279.14    180.14 o 
   9  11  13     4954.60     5864.60    418.50 o 
  11  11  13    10692.33    11107.49    710.36 o 
  13  11  13     4489.12     4311.12    619.45 o 
  15  11  13      519.05      132.31    364.80 o 
 -16  12  13      661.99      833.18    377.45 o 
 -14  12  13     1327.48     1340.40    389.71 o 
 -12  12  13     1544.81     1628.54    305.57 o 
 -10  12  13      624.40      932.85    261.79 o 
  -8  12  13       52.30      -59.86    229.39 o 
  -6  12  13      263.21      432.38    189.84 o 
  -4  12  13      469.20      392.22    168.51 o 
  -2  12  13     4318.59     4201.58    280.89 o 
   0  12  13     2970.61     2505.96    235.94 o 
   2  12  13      128.86        3.13    147.50 o 
   4  12  13      605.10      589.04    192.56 o 
   6  12  13     1375.79     1385.91    230.16 o 
   8  12  13     2644.69     2454.57    316.88 o 
  10  12  13      558.38      600.74    260.02 o 
  12  12  13       75.25        8.96    244.45 o 
  14  12  13      403.13      611.63    361.54 o 
 -15  13  13     1302.11     1011.88    397.10 o 
 -13  13  13      186.30       70.12    288.59 o 
 -11  13  13        2.60     -233.75    264.16 o 
  -9  13  13      480.96      529.54    242.54 o 
  -7  13  13     3491.66     2973.31    316.48 o 
  -5  13  13     2840.74     2919.63    264.64 o 
  -3  13  13      295.30      272.94    169.78 o 
  -1  13  13     1427.81     1240.73    211.64 o 
   1  13  13      273.20      390.61    174.35 o 
   3  13  13     2212.01     2189.31    254.77 o 
   5  13  13     1205.46     1070.95    222.84 o 
   7  13  13      213.98      403.83    200.62 o 
   9  13  13       50.01     -203.28    203.28 o 
  11  13  13      871.03      473.45    265.91 o 
  13  13  13      945.56     1033.34    307.93 o 
 -14  14  13     2400.61     3533.50    505.15 o 
 -12  14  13     4857.08     5370.95    445.00 o 
 -10  14  13     6893.27     7041.16    463.86 o 
  -8  14  13     3928.89     3369.20    431.54 o 
  -6  14  13      794.17      747.12    289.66 o 
  -4  14  13    18085.44    19455.06    549.49 o 
  -2  14  13    16930.74    16707.74    561.86 o 
   0  14  13     7017.55     7877.35    388.61 o 
   2  14  13     2994.69     2345.63    265.26 o 
   4  14  13     2470.98     3015.35    286.46 o 
   6  14  13     7566.34     8540.46    415.86 o 
   8  14  13     9735.80     9837.19    522.25 o 
  10  14  13     3210.26     3214.69    462.50 o 
  12  14  13       82.32      -55.87    265.59 o 
 -13  15  13     2142.12     2013.53    373.14 o 
 -11  15  13      514.56      554.90    281.71 o 
  -9  15  13     9404.55    10954.88    880.42 o 
  -7  15  13    21856.86    22647.54    792.18 o 
  -5  15  13    15951.74    16624.83    530.02 o 
  -3  15  13     1234.91     1328.59    234.91 o 
  -1  15  13     3489.11     4108.10    314.35 o 
   1  15  13    22337.74    22833.70    609.31 o 
   3  15  13    28136.98    30016.95    709.30 o 
   5  15  13     9537.92     9719.19    445.50 o 
   7  15  13       70.53     -220.54    295.48 o 
   9  15  13     4678.62     5230.95    721.44 o 
  11  15  13     9027.46    10227.27    608.08 o 
 -12  16  13    12611.97    11722.93    767.56 o 
 -10  16  13    10034.63    10433.68    984.43 o 
  -8  16  13     3266.62     3103.94    471.33 o 
  -6  16  13     1259.43     1240.03    288.49 o 
  -4  16  13    20740.75    20279.41    669.20 o 
  -2  16  13    21932.00    22117.14    622.96 o 
   0  16  13    14262.07    14185.05    506.34 o 
   2  16  13       97.87      147.80    202.82 o 
   4  16  13     6997.94     6946.01    475.23 o 
   6  16  13    17269.66    17418.64    585.06 o 
   8  16  13     9633.22     9466.81    552.83 o 
  10  16  13     2789.95     2876.71    530.72 o 
 -11  17  13     1670.83     1765.06    457.81 o 
  -9  17  13     7263.77     7912.61    586.43 o 
  -7  17  13    13224.54    13631.81    603.13 o 
  -5  17  13     8266.42     9074.79    447.42 o 
  -3  17  13      130.79      110.05    201.88 o 
  -1  17  13     3329.44     3977.00    394.94 o 
   1  17  13    13466.54    12793.74    903.80 o 
   3  17  13    15223.80    15383.74    558.92 o 
   5  17  13     3791.26     3773.52    351.50 o 
   7  17  13      209.82      183.01    265.83 o 
   9  17  13     2342.22     1936.89    366.60 o 
 -10  18  13      458.19        0.53    668.94 o 
  -8  18  13       83.05      299.36    363.51 o 
  -6  18  13      743.32     1204.03    310.17 o 
  -4  18  13     2163.00     2487.94    306.10 o 
  -2  18  13     1564.20     1685.09    290.21 o 
   0  18  13      308.53      265.36    235.03 o 
   2  18  13        7.63      310.54    231.70 o 
   4  18  13      610.42      211.32    242.71 o 
   6  18  13     1375.44     1372.08    326.75 o 
   8  18  13      640.96      226.94    278.48 o 
  -7  19  13      147.92      -51.51    358.73 o 
  -5  19  13      518.23      529.07    367.97 o 
  -3  19  13       11.03       77.29    229.71 o 
  -1  19  13       97.93      101.57    236.17 o 
   1  19  13      282.70      393.97    245.87 o 
   3  19  13      868.33      121.57    322.87 o 
   5  19  13       43.90     -215.21    290.67 o 
  -4  20  13     3642.54     3328.79    464.18 o 
  -2  20  13     3146.65     3128.56    430.17 o 
   0  20  13     2450.40     2440.39    340.19 o 
   2  20  13      131.12      101.41    261.75 o 
 -18   0  14     3954.51     3685.68    395.64 o 
 -16   0  14    17942.52    18865.88    648.31 o 
 -14   0  14    23181.33    24385.81    685.26 o 
 -12   0  14    12450.70    11666.00    536.67 o 
 -10   0  14      178.32      286.48    159.03 o 
  -8   0  14    15183.43    16275.54    446.54 o 
  -6   0  14    58258.46    57433.07    824.23 o 
  -4   0  14   139373.30   132215.53   1713.65 o 
  -2   0  14    62626.17    61433.39    876.42 o 
   0   0  14        0.49       80.09     98.49 o 
   2   0  14    32163.66    31418.23    559.32 o 
   4   0  14    58665.71    58537.29    928.75 o 
   6   0  14    70974.24    67638.98    969.76 o 
   8   0  14    23794.13    23131.92    563.95 o 
  10   0  14     1392.40     1318.02    237.98 o 
  12   0  14    15704.92    16152.62   1031.88 o 
  14   0  14    23703.70    20951.84   1093.55 o 
  16   0  14    12962.33    15587.26   1042.55 o 
  18   0  14      853.45     1016.46    525.43 o 
 -19   1  14    10102.83    10115.37    597.84 o 
 -17   1  14     5631.34     6199.87    350.59 o 
 -15   1  14      321.85      461.88    179.51 o 
 -13   1  14     2870.01     2926.79    223.58 o 
 -11   1  14    17224.74    17315.03    435.61 o 
  -9   1  14    41083.65    41604.42    513.13 o 
  -7   1  14    16683.82    17024.96    301.62 o 
  -5   1  14      993.14     1072.20    125.80 o 
  -3   1  14    24285.79    23723.64    327.01 o 
  -1   1  14    64187.57    62809.51    586.58 o 
   1   1  14    68798.92    68534.87    630.88 o 
   3   1  14    23026.03    22595.51    337.44 o 
   5   1  14     2784.26     2909.98    178.83 o 
   7   1  14    31998.20    31603.20    591.78 o 
   9   1  14    54730.16    54804.87    649.66 o 
  11   1  14    22714.56    22762.76    525.41 o 
  13   1  14      763.82      395.28    304.08 o 
  15   1  14     1775.04     1645.91    300.97 o 
  17   1  14     6355.38     6005.01    625.65 o 
 -20   2  14      311.96      279.91    485.10 o 
 -18   2  14     1772.03     1905.99    305.35 o 
 -16   2  14     7972.18     8522.92    521.38 o 
 -14   2  14     8759.54     9282.32    404.95 o 
 -12   2  14     7939.38     7687.56    556.18 o 
 -10   2  14     5380.10     5335.97    329.76 o 
  -8   2  14     2147.48     1960.94    158.20 o 
  -6   2  14    25957.54    26662.28    431.50 o 
  -4   2  14    27838.65    27288.51    421.30 o 
  -2   2  14    18862.21    18402.48    337.43 o 
   0   2  14        2.31      -18.78     84.27 o 
   2   2  14     9397.10     9387.68    253.83 o 
   4   2  14    33992.03    35122.28    441.74 o 
   6   2  14    27513.69    28087.26    414.15 o 
   8   2  14     5033.06     4841.67    268.51 o 
  10   2  14     3037.01     3027.52    243.79 o 
  12   2  14    10176.04     9890.80    579.29 o 
  14   2  14     6020.67     6545.01    420.27 o 
  16   2  14     3520.66     4019.69    380.76 o 
  18   2  14      383.55      329.23    344.67 o 
 -19   3  14      323.57      562.01    266.27 o 
 -17   3  14      185.62      -86.52    210.18 o 
 -15   3  14        0.40     -112.30    172.92 o 
 -13   3  14      704.40      831.91    271.00 o 
 -11   3  14      328.92      410.55    238.77 o 
  -9   3  14     6253.88     6146.47    241.01 o 
  -7   3  14     1293.16     1037.83    136.57 o 
  -5   3  14       71.03      140.38     98.80 o 
  -3   3  14       13.95      134.38     89.53 o 
  -1   3  14      862.23     1109.81    118.90 o 
   1   3  14     5930.39     6276.45    235.65 o 
   3   3  14     3066.54     3239.11    174.00 o 
   5   3  14      302.36      214.36    109.14 o 
   7   3  14     6343.98     6152.61    280.37 o 
   9   3  14     2565.01     2914.44    231.15 o 
  11   3  14       55.61     -137.18    137.18 o 
  13   3  14        1.32       -9.25    256.02 o 
  15   3  14       10.60     -284.92    284.92 o 
  17   3  14        2.17      183.08    537.29 o 
 -18   4  14       33.32      465.37    254.30 o 
 -16   4  14      997.32     1207.83    254.60 o 
 -14   4  14     5739.80     5412.37    338.37 o 
 -12   4  14     3034.65     3224.49    261.19 o 
 -10   4  14     1206.83     1466.40    169.96 o 
  -8   4  14      266.27      322.79    119.31 o 
  -6   4  14     6628.19     6953.21    242.11 o 
  -4   4  14    14812.53    15201.76    326.64 o 
  -2   4  14     8169.67     8298.15    413.74 o 
   0   4  14      602.89      551.98    107.48 o 
   2   4  14     2499.00     2618.71    157.72 o 
   4   4  14    18947.81    18856.13    677.24 o 
   6   4  14     5246.85     5292.62    266.11 o 
   8   4  14     2676.82     2724.15    238.13 o 
  10   4  14      390.02      199.12    188.12 o 
  12   4  14     4211.84     4357.46    352.69 o 
  14   4  14     5155.33     5775.33    530.17 o 
  16   4  14     2312.82     1559.69    894.89 o 
 -19   5  14     8552.17     8056.75    477.01 o 
 -17   5  14     7594.04     7979.70    513.58 o 
 -15   5  14      572.21      831.44    341.90 o 
 -13   5  14     4669.58     4605.98    314.23 o 
 -11   5  14    20243.37    20213.74    532.74 o 
  -9   5  14    42170.65    41566.36    860.92 o 
  -7   5  14    34910.62    34200.47    525.28 o 
  -5   5  14     6375.90     6606.72    236.06 o 
  -3   5  14    18243.24    18842.92    443.83 o 
  -1   5  14    68784.15    69111.63    745.49 o 
   1   5  14    57362.02    55943.09    766.98 o 
   3   5  14    15784.73    15564.41    393.82 o 
   5   5  14     2737.97     2585.11    211.25 o 
   7   5  14    30067.46    29687.87    587.24 o 
   9   5  14    27705.33    28785.35    598.21 o 
  11   5  14    17177.99    18134.06   1304.62 o 
  13   5  14     4789.25     4818.96    763.83 o 
  15   5  14     1783.08     1400.12    393.17 o 
  17   5  14     6757.35     7751.71    668.63 o 
 -18   6  14      507.68      303.05    255.14 o 
 -16   6  14     9183.48    10299.60    690.83 o 
 -14   6  14    23933.69    24715.50    727.34 o 
 -12   6  14    22144.63    21874.80    551.76 o 
 -10   6  14     2415.77     2510.06    203.01 o 
  -8   6  14     9920.37    10156.86    277.73 o 
  -6   6  14    61183.61    58720.55    712.57 o 
  -4   6  14    86895.83    85210.78    938.97 o 
  -2   6  14    33535.13    32594.43    565.45 o 
   0   6  14      732.33      662.37    145.96 o 
   2   6  14    49158.33    47724.84   1345.41 o 
   4   6  14   125338.16   125646.34   1362.24 o 
   6   6  14    99405.76    99741.16   1194.65 o 
   8   6  14     5508.44     6503.69    369.24 o 
  10   6  14     5583.13     4811.52    469.02 o 
  12   6  14    24985.33    25366.34    882.01 o 
  14   6  14    24828.59    25564.88   1184.29 o 
  16   6  14    11306.65    11444.93   1159.97 o 
 -17   7  14    10072.20    11667.33   1083.85 o 
 -15   7  14      667.97     1373.99    303.03 o 
 -13   7  14     7537.28     7834.25    650.88 o 
 -11   7  14    27336.99    29492.87    623.07 o 
  -9   7  14    33245.26    34879.16    575.55 o 
  -7   7  14    20307.89    21065.35    467.39 o 
  -5   7  14     1491.98     1352.54    136.38 o 
  -3   7  14    39362.09    40039.09    949.93 o 
  -1   7  14    99899.51    98219.44   1132.69 o 
   1   7  14   120570.68   118691.09   1297.27 o 
   3   7  14    33743.11    34103.34    616.24 o 
   5   7  14     1985.89     2158.66    211.56 o 
   7   7  14    15598.09    15719.08    449.73 o 
   9   7  14    20617.76    20463.78    862.30 o 
  11   7  14    24110.01    24128.36    716.32 o 
  13   7  14     2111.17     1939.08    399.09 o 
  15   7  14     1970.03     1442.68    408.78 o 
  17   7  14     7656.50     7376.19    681.22 o 
 -18   8  14      708.36      393.69    422.68 o 
 -16   8  14     5876.21     6553.71    567.06 o 
 -14   8  14    10905.70    10075.71    507.31 o 
 -12   8  14     5281.38     5290.35    361.05 o 
 -10   8  14      130.33      242.34    189.92 o 
  -8   8  14      956.34      988.55    179.75 o 
  -6   8  14    14511.91    14017.63    400.18 o 
  -4   8  14    26197.13    26622.52    605.48 o 
  -2   8  14     9278.83     9147.18    495.34 o 
   0   8  14       53.49      150.25    134.22 o 
   2   8  14     6793.44     6855.91    359.51 o 
   4   8  14    25633.22    24322.58    537.85 o 
   6   8  14    24559.69    23130.53    681.18 o 
   8   8  14     4768.80     4812.28    339.65 o 
  10   8  14     1216.06     1074.23    254.23 o 
  12   8  14     6983.95     7134.80    451.90 o 
  14   8  14     7334.63     7885.95    642.52 o 
  16   8  14     2936.80     2751.34    503.03 o 
 -17   9  14      106.31       82.45    278.48 o 
 -15   9  14      381.50      200.42    248.14 o 
 -13   9  14     1784.03     1409.03    282.10 o 
 -11   9  14     1981.83     2052.36    242.14 o 
  -9   9  14      967.09      738.03    219.19 o 
  -7   9  14       98.95       -6.18    137.18 o 
  -5   9  14      119.28      187.24    138.23 o 
  -3   9  14       40.57       87.38    129.41 o 
  -1   9  14      635.82      314.14    145.33 o 
   1   9  14      406.75      449.96    158.27 o 
   3   9  14      367.16      315.56    155.66 o 
   5   9  14      306.11      473.63    165.12 o 
   7   9  14     1327.55     1218.77    236.96 o 
   9   9  14      724.41      784.49    291.74 o 
  11   9  14      255.28      136.38    225.59 o 
  13   9  14       65.78      138.88    248.85 o 
  15   9  14       96.40      710.77    378.22 o 
 -16  10  14      526.50      322.90    282.03 o 
 -14  10  14     2105.63     1936.32    324.84 o 
 -12  10  14     3566.36     3895.83    368.17 o 
 -10  10  14       27.23      155.30    197.74 o 
  -8  10  14     3183.66     2544.26    360.67 o 
  -6  10  14     7085.06     7397.55    332.39 o 
  -4  10  14     5960.48     6148.36    306.54 o 
  -2  10  14     2139.22     2707.64    288.80 o 
   0  10  14       52.59      193.42    143.78 o 
   2  10  14     7003.96     6955.38    364.04 o 
   4  10  14     5505.92     5979.03    313.12 o 
   6  10  14      791.42      761.80    245.91 o 
   8  10  14      315.42      411.97    189.60 o 
  10  10  14       59.19      -77.36    207.39 o 
  12  10  14      951.25     1089.19    293.13 o 
  14  10  14     1250.44     1557.66    428.71 o 
 -17  11  14     4197.05     4309.00    553.98 o 
 -15  11  14     1413.55     1411.22    394.54 o 
 -13  11  14      342.67      214.76    288.89 o 
 -11  11  14     8312.94     7768.50    458.01 o 
  -9  11  14    10235.81    10941.71    807.15 o 
  -7  11  14     7903.87     8203.75    362.01 o 
  -5  11  14      957.02      951.00    187.81 o 
  -3  11  14     5155.79     5322.20    297.40 o 
  -1  11  14    29343.52    29049.79    616.29 o 
   1  11  14    22412.64    22993.03    549.60 o 
   3  11  14     4034.30     4116.75    327.84 o 
   5  11  14      152.91      193.87    167.73 o 
   7  11  14    11080.72    11579.04    443.39 o 
   9  11  14    13966.60    14523.64    588.40 o 
  11  11  14    11063.88    10698.57    700.08 o 
  13  11  14     1192.56      781.69    326.26 o 
  15  11  14      302.95     -421.05    421.05 o 
 -16  12  14     9117.39     9414.48    704.86 o 
 -14  12  14    17501.25    17367.55   1180.13 o 
 -12  12  14    11032.58    10910.28    639.71 o 
 -10  12  14     1696.15     1397.74    284.37 o 
  -8  12  14     2352.22     2124.55    292.20 o 
  -6  12  14    22176.76    23965.64    581.73 o 
  -4  12  14    34229.61    34308.21    691.27 o 
  -2  12  14    19185.79    18254.34    511.01 o 
   0  12  14       51.66      347.63    169.28 o 
   2  12  14    12581.75    12275.33    434.41 o 
   4  12  14    27759.34    28536.44    648.72 o 
   6  12  14    28517.69    29053.75    677.01 o 
   8  12  14     7423.19     6900.63    451.27 o 
  10  12  14       31.22       64.02    274.24 o 
  12  12  14     7311.44     6769.05    493.45 o 
  14  12  14     7099.19     7138.34    648.97 o 
 -15  13  14      777.92      774.60    477.39 o 
 -13  13  14     2688.74     2410.43    561.60 o 
 -11  13  14    11332.27    11141.01    588.68 o 
  -9  13  14    20728.76    22691.39    919.00 o 
  -7  13  14     7746.10     8662.36    582.26 o 
  -5  13  14       54.40       73.87    171.26 o 
  -3  13  14     8473.13     9047.37    393.17 o 
  -1  13  14    33137.46    32144.76    685.51 o 
   1  13  14    38246.03    36985.26    745.06 o 
   3  13  14    15324.91    14311.23    483.52 o 
   5  13  14      276.42      247.61    183.44 o 
   7  13  14    11854.49    12970.39    488.78 o 
   9  13  14    21329.77    21698.68    734.23 o 
  11  13  14    12156.52    12322.28   1042.25 o 
  13  13  14      917.22      863.43    372.08 o 
 -14  14  14     8831.96     9569.78    701.96 o 
 -12  14  14     3034.83     2896.90    377.46 o 
 -10  14  14        3.82       47.45    244.00 o 
  -8  14  14     3797.31     3505.37    364.33 o 
  -6  14  14    12262.16    12649.49    543.54 o 
  -4  14  14    21641.37    21326.86    588.62 o 
  -2  14  14    12645.52    12333.15    475.06 o 
   0  14  14       16.13       61.87    181.57 o 
   2  14  14     7046.73     6874.25    371.59 o 
   4  14  14    15672.17    16180.41    528.74 o 
   6  14  14     9680.86    10563.39    477.72 o 
   8  14  14     1859.38     1572.07    313.22 o 
  10  14  14      274.14     -194.71    242.12 o 
  12  14  14     2270.64     2789.01    399.88 o 
 -13  15  14     1147.53     1018.54    337.50 o 
 -11  15  14     3359.73     3307.49    407.37 o 
  -9  15  14     2737.15     2568.05    359.04 o 
  -7  15  14     1066.28     1600.98    298.06 o 
  -5  15  14       53.41       56.80    192.32 o 
  -3  15  14     1154.31     1225.13    240.83 o 
  -1  15  14     1889.44     2128.00    314.48 o 
   1  15  14     3494.16     3997.76    325.40 o 
   3  15  14     1077.83     1191.94    240.39 o 
   5  15  14      742.05      444.27    210.58 o 
   7  15  14     1824.25     1356.34    302.49 o 
   9  15  14     1086.42     1134.10    362.36 o 
  11  15  14      336.16       67.21    256.04 o 
 -12  16  14      383.83     -273.88    273.88 o 
 -10  16  14      707.21      809.89    308.19 o 
  -8  16  14        1.11      203.94    240.41 o 
  -6  16  14      216.91      -60.48    224.43 o 
  -4  16  14      490.41      305.66    204.48 o 
  -2  16  14     1840.05     2567.98    290.87 o 
   0  16  14       31.36     -174.45    174.45 o 
   2  16  14      127.68       86.86    233.85 o 
   4  16  14      264.64      506.52    224.83 o 
   6  16  14     1024.47     1239.94    273.44 o 
   8  16  14      476.20      419.47    268.66 o 
  10  16  14      101.80     -214.16    274.04 o 
 -11  17  14     3237.77     3011.42    805.34 o 
  -9  17  14     8233.65     8440.23    633.71 o 
  -7  17  14     4028.95     4145.92    409.90 o 
  -5  17  14      253.24       38.83    318.93 o 
  -3  17  14      937.98     1325.34    274.02 o 
  -1  17  14    10625.95    11062.12    490.72 o 
   1  17  14     8956.75     9649.32    523.66 o 
   3  17  14     2921.83     3213.34    370.72 o 
   5  17  14        9.19       58.29    215.19 o 
   7  17  14     1389.42     1189.07    334.53 o 
   9  17  14     2861.39     2487.22    609.04 o 
  -8  18  14     3155.75     3087.66    508.66 o 
  -6  18  14    10445.20    10610.92    568.01 o 
  -4  18  14    11494.38    10961.67    506.39 o 
  -2  18  14     5607.54     5152.18    389.19 o 
   0  18  14       10.34     -192.26    198.07 o 
   2  18  14     7110.30     6810.96    661.49 o 
   4  18  14    11874.41    11648.35    530.21 o 
   6  18  14     5925.14     5677.52    699.50 o 
  -5  19  14       83.35      218.56    274.73 o 
  -3  19  14     3220.37     2416.52    328.32 o 
  -1  19  14    12724.35    12885.80    627.25 o 
   1  19  14    12582.47    12462.47    554.28 o 
   3  19  14     3237.52     3242.48    402.13 o 
   5  19  14      131.41      320.41    387.09 o 
  -2  20  14     2763.80     1626.09    666.57 o 
   0  20  14      123.55      -99.60    296.36 o 
 -19   1  15      834.55      404.31    303.47 o 
 -17   1  15       72.60     -171.10    178.25 o 
 -15   1  15     3933.15     3550.80    276.72 o 
 -13   1  15     7891.17     8148.59    373.59 o 
 -11   1  15     5778.76     5701.12    337.44 o 
  -9   1  15      292.85      183.21    114.79 o 
  -7   1  15      189.62      113.76    105.43 o 
  -5   1  15     9760.47     9963.16    372.21 o 
  -3   1  15    21959.41    21911.53    378.11 o 
  -1   1  15    14237.19    13445.07    294.40 o 
   1   1  15     2412.17     2485.41    153.69 o 
   3   1  15      445.07      708.51    121.97 o 
   5   1  15     3794.37     3956.60    173.68 o 
   7   1  15    17143.17    17452.55    342.78 o 
   9   1  15     9312.61     9381.66    291.20 o 
  11   1  15     1513.53     1619.84    212.14 o 
  13   1  15     1985.50     1616.32    261.75 o 
  15   1  15     3964.68     3417.44    422.44 o 
  17   1  15     2190.36     2026.40    399.92 o 
 -18   2  15    10055.34    10397.55    494.82 o 
 -16   2  15    17181.93    16771.62    500.41 o 
 -14   2  15     7485.33     8063.94    387.06 o 
 -12   2  15      793.64      634.82    180.77 o 
 -10   2  15    15085.59    14835.05    413.33 o 
  -8   2  15    19170.36    18951.92    383.87 o 
  -6   2  15    32176.88    31785.06    484.31 o 
  -4   2  15    13096.40    12487.05    295.13 o 
  -2   2  15      383.63      557.63    109.56 o 
   0   2  15    32299.36    32342.13    469.52 o 
   2   2  15    56891.52    55937.58    742.32 o 
   4   2  15    33443.54    32768.11    497.84 o 
   6   2  15     5953.87     6379.98    315.51 o 
   8   2  15     3576.63     3623.71    244.71 o 
  10   2  15    24169.38    25387.07    562.40 o 
  12   2  15    22974.11    23492.17   1937.44 o 
  14   2  15     4600.90     4705.47    485.77 o 
  16   2  15       29.93      291.77    418.68 o 
 -19   3  15     6725.94     6563.15    511.18 o 
 -17   3  15      146.62      116.34    227.80 o 
 -15   3  15     7693.93     7595.31    398.80 o 
 -13   3  15    26805.38    28399.55    771.18 o 
 -11   3  15    27831.46    28959.04    800.50 o 
  -9   3  15    13784.14    14587.86    353.81 o 
  -7   3  15        4.85      215.74    111.80 o 
  -5   3  15    31967.71    31947.52    486.12 o 
  -3   3  15    76095.03    75781.42    800.80 o 
  -1   3  15    84885.41    85075.11    860.68 o 
   1   3  15    15091.75    14966.07    324.20 o 
   3   3  15     2301.11     2203.86    160.41 o 
   5   3  15    38869.12    38845.07    644.84 o 
   7   3  15    78962.35    78367.38   1007.35 o 
   9   3  15    36577.80    36093.01    696.42 o 
  11   3  15      473.84      450.96    217.29 o 
  13   3  15     6612.71     6910.37    533.49 o 
  15   3  15    15439.03    16324.87   1137.44 o 
  17   3  15    12909.16    14748.94    948.26 o 
 -18   4  15    11011.21    11411.63    636.35 o 
 -16   4  15    19929.07    20072.07    698.44 o 
 -14   4  15    10485.92    12053.44    455.07 o 
 -12   4  15       57.23      295.37    177.24 o 
 -10   4  15    11775.83    12458.95    467.72 o 
  -8   4  15    44714.98    44795.99    620.37 o 
  -6   4  15    56299.25    56011.06    687.46 o 
  -4   4  15    19222.71    19690.40    381.27 o 
  -2   4  15     4776.94     4690.93    201.68 o 
   0   4  15    61711.55    59247.08    872.75 o 
   2   4  15   107722.40   106400.30   1173.97 o 
   4   4  15    73130.54    72442.48    932.68 o 
   6   4  15    15310.35    15562.37    422.01 o 
   8   4  15     8221.22     8295.17    333.72 o 
  10   4  15    33995.37    34141.77    850.15 o 
  12   4  15    33038.50    35170.43    850.71 o 
  14   4  15     9311.78     9990.04    888.36 o 
  16   4  15       36.93      -62.67    321.00 o 
 -19   5  15     2044.01     2117.38    383.73 o 
 -17   5  15       48.83       63.44    232.98 o 
 -15   5  15     3659.11     3317.87    382.89 o 
 -13   5  15    13973.14    14486.15    477.52 o 
 -11   5  15    15998.97    16119.01    636.36 o 
  -9   5  15     7460.07     7538.43    282.91 o 
  -7   5  15      462.14      357.38    124.05 o 
  -5   5  15     2378.15     2639.22    212.45 o 
  -3   5  15    19351.94    19975.39    381.41 o 
  -1   5  15    18755.07    18821.10    427.93 o 
   1   5  15     6859.50     6543.63    273.37 o 
   3   5  15      743.65      877.40    158.31 o 
   5   5  15    13085.46    12597.41    425.07 o 
   7   5  15    24538.14    23617.22    537.47 o 
   9   5  15    10824.79    10998.13    400.07 o 
  11   5  15      822.12      980.98    247.05 o 
  13   5  15     1307.99     1482.49    384.52 o 
  15   5  15     4649.22     5257.51    565.75 o 
  17   5  15     3586.98     3783.49    709.27 o 
 -18   6  15      540.78      508.70    349.06 o 
 -16   6  15      612.77      713.18    286.07 o 
 -14   6  15       25.49       22.20    199.58 o 
 -12   6  15     1122.47     1179.14    224.45 o 
 -10   6  15      313.21      451.71    147.67 o 
  -8   6  15      678.10      740.59    135.57 o 
  -6   6  15     4102.85     4469.49    218.75 o 
  -4   6  15     4708.14     4468.70    241.59 o 
  -2   6  15     1264.56     1544.35    247.37 o 
   0   6  15     2234.48     2222.82    196.14 o 
   2   6  15      376.40      365.33    139.09 o 
   4   6  15      234.47      230.93    136.45 o 
   6   6  15     1890.05     2064.56    245.32 o 
   8   6  15     2495.53     2273.50    228.94 o 
  10   6  15     2218.78     1610.25    264.27 o 
  12   6  15     1508.40     1523.28    287.51 o 
  14   6  15       42.80      -51.72    302.95 o 
  16   6  15        1.17       34.93    325.49 o 
 -17   7  15      455.70      544.65    290.27 o 
 -15   7  15       57.68     -222.11    222.11 o 
 -13   7  15     1960.67     2011.86    296.18 o 
 -11   7  15     7684.83     7375.85    442.28 o 
  -9   7  15     7301.20     6754.78    325.32 o 
  -7   7  15      396.50      599.75    124.76 o 
  -5   7  15     4124.86     4018.59    244.32 o 
  -3   7  15     9843.38     9624.18    335.12 o 
  -1   7  15    22232.03    21655.05    484.86 o 
   1   7  15     8005.69     7878.68    318.64 o 
   3   7  15      318.29      536.62    149.31 o 
   5   7  15    12421.56    12481.02    403.23 o 
   7   7  15    10449.87    10744.82    387.80 o 
   9   7  15      553.64      419.20    182.92 o 
  11   7  15      458.66      852.52    244.52 o 
  13   7  15      147.25      129.99    310.75 o 
  15   7  15     2195.30     1513.48    781.02 o 
 -18   8  15     5803.86     5646.89    432.44 o 
 -16   8  15     6886.83     6860.01    492.58 o 
 -14   8  15     7221.48     8017.94    542.59 o 
 -12   8  15      663.22      745.34    247.64 o 
 -10   8  15     7688.45     7825.95    359.78 o 
  -8   8  15    33130.34    32143.29    738.75 o 
  -6   8  15    21462.45    20121.70    486.05 o 
  -4   8  15     4422.92     4518.94    276.99 o 
  -2   8  15       64.96       55.26    129.97 o 
   0   8  15    14724.44    14231.02    514.09 o 
   2   8  15    54186.18    53001.03    816.04 o 
   4   8  15    31138.40    31472.79    625.97 o 
   6   8  15     2649.89     2631.13    243.31 o 
   8   8  15     2339.26     2523.10    264.49 o 
  10   8  15    12864.74    14374.99   1173.28 o 
  12   8  15    13075.69    13341.72    580.42 o 
  14   8  15     6988.39     6484.02    607.12 o 
  16   8  15      151.37     -254.35    348.44 o 
 -17   9  15       75.93      305.51    293.98 o 
 -15   9  15     3307.65     3429.87    632.03 o 
 -13   9  15    21559.53    22011.66    699.91 o 
 -11   9  15    31228.17    30354.62    778.62 o 
  -9   9  15    14275.40    14869.47   1101.41 o 
  -7   9  15      139.81      -10.00    151.48 o 
  -5   9  15     9037.25     8923.35    355.83 o 
  -3   9  15    34699.48    34706.86    649.89 o 
  -1   9  15    42018.48    39976.84    701.15 o 
   1   9  15    21730.59    21301.74    514.65 o 
   3   9  15     4660.70     4365.16    273.18 o 
   5   9  15    35386.93    35850.59    695.55 o 
   7   9  15    43159.90    44608.93    808.90 o 
   9   9  15    23485.24    23810.06    717.65 o 
  11   9  15     2504.67     2498.45    346.88 o 
  13   9  15     1092.12     1152.82    305.90 o 
  15   9  15    10376.78    10968.73   1023.57 o 
 -16  10  15    10324.10    10424.66   1681.84 o 
 -14  10  15     5084.09     6029.03    553.26 o 
 -12  10  15       35.91     -162.11    216.56 o 
 -10  10  15     8895.51     8804.22    462.97 o 
  -8  10  15    24992.56    26357.90   1131.94 o 
  -6  10  15    21278.33    20722.24    623.86 o 
  -4  10  15     4896.38     5312.57    293.96 o 
  -2  10  15     2405.79     2119.71    223.84 o 
   0  10  15    17322.82    16867.11    640.12 o 
   2  10  15    39786.88    40316.39    735.70 o 
   4  10  15    29708.96    30506.45    648.86 o 
   6  10  15     5586.45     5430.82    340.80 o 
   8  10  15     2370.98     2972.61    338.28 o 
  10  10  15    13957.69    14402.18    601.41 o 
  12  10  15    15885.70    17326.80    869.25 o 
  14  10  15     5392.52     5430.45   1672.35 o 
 -15  11  15     3067.78     3252.35    492.42 o 
 -13  11  15     6975.88     7268.21    582.87 o 
 -11  11  15    13064.83    13921.87    584.82 o 
  -9  11  15     3776.26     3719.55    346.11 o 
  -7  11  15     2360.23     2178.70    246.15 o 
  -5  11  15    12732.95    12288.07    426.04 o 
  -3  11  15    19651.06    19223.41    688.54 o 
  -1  11  15    20796.86    21096.39    538.89 o 
   1  11  15     6673.39     7029.38    347.07 o 
   3  11  15      446.14      326.57    253.37 o 
   5  11  15    13828.80    13173.61    464.14 o 
   7  11  15    22079.88    21603.92   1058.15 o 
   9  11  15     9929.90     9686.56    520.90 o 
  11  11  15      525.93      101.58    257.15 o 
  13  11  15     1157.55      806.99    348.78 o 
 -14  12  15        5.66       38.96    338.96 o 
 -12  12  15      263.46      578.08    280.28 o 
 -10  12  15     2712.14     2403.99    488.99 o 
  -8  12  15     5119.16     5672.06    608.95 o 
  -6  12  15     1944.16     2205.23    244.12 o 
  -4  12  15      190.34      260.45    177.63 o 
  -2  12  15       90.45       63.26    157.20 o 
   0  12  15     1696.13     1401.01    222.25 o 
   2  12  15     2337.73     2468.73    261.49 o 
   4  12  15      619.04      692.93    200.23 o 
   6  12  15        2.24      190.65    186.98 o 
   8  12  15      196.57      348.17    254.06 o 
  10  12  15     1247.94     1159.72    314.46 o 
  12  12  15      739.18      300.47    280.25 o 
 -15  13  15       26.38      328.63    354.38 o 
 -13  13  15      679.88      260.80    542.62 o 
 -11  13  15      393.95      309.40    253.97 o 
  -9  13  15      513.08      561.18    265.22 o 
  -7  13  15      628.15      924.71    266.39 o 
  -5  13  15      143.07      175.86    179.89 o 
  -3  13  15     2022.03     2278.25    254.38 o 
  -1  13  15      700.62      895.07    269.29 o 
   1  13  15      135.72      256.78    175.99 o 
   3  13  15       63.75      102.77    177.66 o 
   5  13  15      671.58      516.92    296.34 o 
   7  13  15     2071.33     2026.38    280.22 o 
   9  13  15      931.76      797.78    280.08 o 
  11  13  15       57.35      -27.95    267.35 o 
  13  13  15       42.84      176.72    546.78 o 
 -14  14  15     2438.30     2608.16    706.89 o 
 -12  14  15       40.07      339.04    274.15 o 
 -10  14  15     1784.21     2081.80    409.61 o 
  -8  14  15     7575.84     7409.75    458.47 o 
  -6  14  15    11819.20    12391.07    473.07 o 
  -4  14  15     5914.78     6130.60    523.22 o 
  -2  14  15      141.39      199.69    186.69 o 
   0  14  15     5945.83     6287.41    392.89 o 
   2  14  15    14840.93    14478.57    507.64 o 
   4  14  15     9068.47     8648.49    432.34 o 
   6  14  15     2450.67     3384.83    327.57 o 
   8  14  15      758.75      941.23    291.80 o 
  10  14  15     4084.61     4655.38    613.61 o 
  12  14  15     3935.01     3606.82    776.87 o 
 -13  15  15     9975.53     9511.05    996.29 o 
 -11  15  15    14295.76    13234.03    639.82 o 
  -9  15  15     6249.03     5010.85    540.36 o 
  -7  15  15      102.97       38.66    233.00 o 
  -5  15  15     8896.23    10001.85    446.93 o 
  -3  15  15    25134.53    25800.20    671.16 o 
  -1  15  15    17152.53    17649.45    562.79 o 
   1  15  15     3395.39     3836.94    350.44 o 
   3  15  15     1157.44      975.89    245.75 o 
   5  15  15    11992.56    11532.09    495.24 o 
   7  15  15    16567.57    17366.39    681.61 o 
   9  15  15     6759.27     6560.26    506.51 o 
  11  15  15      816.43      708.08    558.64 o 
 -10  16  15     7026.00     6905.01    684.95 o 
  -8  16  15    14096.90    14947.89    971.21 o 
  -6  16  15    17581.18    17376.00    771.34 o 
  -4  16  15     4963.66     5185.79    486.02 o 
  -2  16  15      781.00      804.78    234.23 o 
   0  16  15    14012.72    13292.58    515.44 o 
   2  16  15    23858.62    23516.77    661.79 o 
   4  16  15    16129.72    16267.34    597.50 o 
   6  16  15     1451.73      722.80    257.05 o 
   8  16  15     1028.17      886.35    311.65 o 
  -9  17  15     1826.28     2023.58    361.77 o 
  -7  17  15       91.39      -87.90    248.77 o 
  -5  17  15     5484.60     5558.16    392.66 o 
  -3  17  15     9952.38    10145.68    646.26 o 
  -1  17  15     7629.09     7850.52    561.34 o 
   1  17  15     2682.86     2820.61    324.87 o 
   3  17  15      273.94      281.99    234.79 o 
   5  17  15     5730.63     5661.13    415.51 o 
   7  17  15     5880.28     6004.29    494.81 o 
  -8  18  15     2291.51     2347.80    384.48 o 
  -6  18  15     1129.28     1834.46    343.84 o 
  -4  18  15      183.92      215.29    235.96 o 
  -2  18  15      282.51      256.63    243.67 o 
   0  18  15     1421.44     1600.19    301.94 o 
   2  18  15     2385.97     2601.95    333.26 o 
   4  18  15     2764.62     2414.86    336.87 o 
   6  18  15      240.30       79.52    331.12 o 
  -5  19  15       92.73      322.56    277.77 o 
  -3  19  15      223.91      232.15    249.01 o 
  -1  19  15      291.71       95.13    244.61 o 
   1  19  15      487.00      683.59    266.57 o 
   3  19  15       42.80      -93.12    293.93 o 
 -18   0  16    15467.60    15791.16    876.95 o 
 -16   0  16     9651.67     9713.74    668.46 o 
 -12   0  16    21393.95    20030.26   1118.46 o 
 -10   0  16    43069.57    44297.56   1022.35 o 
  -8   0  16    23176.97    24366.53   1367.53 o 
  -6   0  16     5758.04     6165.33    392.37 o 
  -4   0  16     4339.83     4773.90    361.43 o 
  -2   0  16    43343.85    42304.66    929.95 o 
   0   0  16    52069.24    52247.18   1046.12 o 
   2   0  16    66813.40    64856.91   1441.07 o 
   4   0  16     5242.49     5225.48    288.71 o 
   6   0  16     9524.46    10044.02    381.29 o 
   8   0  16    45193.48    45925.30    841.40 o 
  10   0  16    48982.52    48571.58   1034.05 o 
  12   0  16    10497.29    10399.42    778.06 o 
  14   0  16     1327.59     1656.93    469.68 o 
 -19   1  16        5.39       82.75    296.27 o 
 -17   1  16     6898.02     6989.32    446.39 o 
 -15   1  16    27524.21    27416.41    695.38 o 
 -13   1  16    24111.08    23669.77    876.38 o 
 -11   1  16     5757.47     5136.25    437.63 o 
  -9   1  16      559.23      595.39    141.07 o 
  -7   1  16    21942.94    21995.53    413.07 o 
  -5   1  16    74559.09    74497.65    979.24 o 
  -3   1  16    62400.05    61095.23    856.09 o 
  -1   1  16     1810.25     1999.72    149.25 o 
   1   1  16     1898.45     1876.28    192.37 o 
   3   1  16    34753.53    35464.66    522.58 o 
   5   1  16    67386.29    66308.85    775.52 o 
   7   1  16    36201.21    35738.11    566.35 o 
   9   1  16     3466.29     3329.89    245.53 o 
  11   1  16     5684.31     5639.56    363.89 o 
  13   1  16    18571.78    19087.34   1023.57 o 
  17   1  16     2070.70     2892.81    638.10 o 
 -18   2  16     4483.10     5230.11    481.93 o 
 -16   2  16     2236.60     2339.20    262.33 o 
 -14   2  16      564.77      509.95    206.68 o 
 -12   2  16     6754.49     7221.82    546.29 o 
 -10   2  16    10690.18    10987.83    372.33 o 
  -8   2  16    11110.21    11082.66    309.64 o 
  -6   2  16      227.78      285.79    118.77 o 
  -4   2  16     3828.62     3699.21    188.94 o 
  -2   2  16    11306.46    11600.58    386.69 o 
   0   2  16    10914.04    11573.35    298.86 o 
   2   2  16    10301.57    10465.91    287.11 o 
   4   2  16      766.96      716.74    131.27 o 
   6   2  16     8661.11     8798.42    328.00 o 
   8   2  16    14003.35    13166.54    406.99 o 
  10   2  16    12087.07    11875.31    411.09 o 
  12   2  16     4032.73     3938.52    426.06 o 
  14   2  16      162.15       52.59    291.25 o 
  16   2  16     1710.25     1896.52    577.61 o 
 -19   3  16       17.33     -315.46    315.46 o 
 -17   3  16       76.79     -226.66    226.66 o 
 -15   3  16      125.68      265.78    205.20 o 
 -13   3  16       33.99      -22.22    179.50 o 
 -11   3  16        4.82     -173.92    173.92 o 
  -9   3  16       18.35      -27.94    114.79 o 
  -7   3  16      468.56      345.02    121.92 o 
  -5   3  16     1084.18      964.64    137.14 o 
  -3   3  16      176.51      244.25    105.10 o 
  -1   3  16       43.73      -43.28     96.44 o 
   1   3  16      190.23       93.27    105.15 o 
   3   3  16      437.86      533.59    142.90 o 
   5   3  16     2279.49     2026.65    202.73 o 
   7   3  16        2.32      -28.00    138.48 o 
   9   3  16      225.15        1.10    148.17 o 
  11   3  16      999.61      820.89    236.34 o 
  13   3  16       15.79       11.59    258.98 o 
  15   3  16      184.49     -291.34    291.82 o 
 -18   4  16     1854.30     2129.10    331.51 o 
 -16   4  16     1648.61     1447.07    306.16 o 
 -14   4  16      128.84      139.49    190.70 o 
 -12   4  16     2253.29     2501.95    394.43 o 
 -10   4  16    12416.88    13151.71    408.49 o 
  -8   4  16     7851.55     8047.99    282.62 o 
  -6   4  16      106.40      179.43    115.49 o 
  -4   4  16       59.68      191.05    105.70 o 
  -2   4  16    13374.88    14182.85    325.41 o 
   0   4  16    23126.71    23143.01    480.39 o 
   2   4  16    21331.34    20939.57    468.44 o 
   4   4  16      595.93      773.68    164.07 o 
   6   4  16     1880.78     1772.67    197.85 o 
   8   4  16     9052.87     8794.90    543.61 o 
  10   4  16    12001.03    11388.41    487.67 o 
  12   4  16     1635.71     1840.76    289.33 o 
  14   4  16       14.13      -46.36    302.05 o 
  16   4  16      910.62     1302.54    414.61 o 
 -17   5  16     2159.96     2262.96    319.29 o 
 -15   5  16    14315.91    14970.17    610.59 o 
 -13   5  16    17727.13    17021.23    521.00 o 
 -11   5  16     7875.12     8090.91    321.97 o 
  -9   5  16     3104.12     3084.80    215.22 o 
  -7   5  16    18314.37    18021.40    397.95 o 
  -5   5  16    16678.52    17323.26    445.84 o 
  -3   5  16    10796.05    10359.19    335.34 o 
  -1   5  16      216.66      297.81    133.86 o 
   1   5  16     8386.12     8405.66    316.39 o 
   3   5  16    34550.77    35553.00    661.84 o 
   5   5  16    43527.74    43965.83    730.47 o 
   7   5  16    20210.77    19643.79    501.15 o 
   9   5  16       99.47      183.77    167.91 o 
  11   5  16     5762.74     5565.51    395.46 o 
  13   5  16    11070.81     9707.79    677.24 o 
  15   5  16     8854.62    10658.73    721.50 o 
 -18   6  16    10217.04     9778.66    588.46 o 
 -16   6  16     5118.17     5610.84    443.69 o 
 -14   6  16      195.75      282.14    232.28 o 
 -12   6  16    16007.59    16141.93    499.89 o 
 -10   6  16    60300.13    61596.27    821.64 o 
  -8   6  16    48166.80    48476.50    968.69 o 
  -6   6  16    12995.98    12393.71    337.75 o 
  -4   6  16      157.96      236.61    160.58 o 
  -2   6  16    29583.41    29342.46    562.77 o 
   0   6  16    75115.31    73321.88   1347.11 o 
   2   6  16    47458.65    46101.70    860.59 o 
   4   6  16     5164.05     5211.28    283.72 o 
   6   6  16     5084.33     4684.23    283.83 o 
   8   6  16    18900.02    19186.46    517.98 o 
  10   6  16    32178.01    33395.75    826.47 o 
  12   6  16    15090.94    15812.86    614.14 o 
  14   6  16      136.46     -271.76    308.96 o 
  16   6  16     4118.84     4623.47    752.56 o 
 -17   7  16     2736.60     2400.75    372.04 o 
 -15   7  16    14868.14    15464.71    631.66 o 
 -13   7  16    21942.58    22106.16    694.38 o 
 -11   7  16     2294.64     2593.97    241.25 o 
  -9   7  16     6348.53     6522.12    282.66 o 
  -7   7  16    18776.20    18676.67    476.58 o 
  -5   7  16    25649.67    25039.29    535.20 o 
  -3   7  16    22319.04    22225.23    501.18 o 
  -1   7  16     5819.47     5165.98    275.13 o 
   1   7  16     2603.59     3011.14    228.79 o 
   3   7  16    21471.66    22186.66    519.22 o 
   5   7  16    36610.95    38224.20    930.78 o 
   7   7  16    14170.58    14731.20    518.97 o 
   9   7  16      700.33      577.34    194.04 o 
  11   7  16     6768.02     6619.16    431.90 o 
  13   7  16    14025.56    12819.01    748.88 o 
  15   7  16    12386.44    12755.94    922.17 o 
 -16   8  16     1167.18     1446.57    369.19 o 
 -14   8  16      446.39      530.38    245.77 o 
 -12   8  16     9447.72    10261.21    502.02 o 
 -10   8  16    14066.99    15035.36    613.44 o 
  -8   8  16    14413.66    13624.54    512.56 o 
  -6   8  16     8330.27     7989.47    333.42 o 
  -4   8  16      158.03       -7.40    134.98 o 
  -2   8  16    14573.39    14094.83    414.41 o 
   0   8  16    32944.85    31710.75    618.23 o 
   2   8  16    11760.35    12191.71    403.75 o 
   4   8  16      417.15      533.37    176.16 o 
   6   8  16     1341.93     1135.54    208.83 o 
   8   8  16    10719.74    10419.49    747.60 o 
  10   8  16    18819.85    18908.44    656.40 o 
  12   8  16     7712.89     7088.71    512.34 o 
  14   8  16        2.22     -182.14    305.40 o 
 -17   9  16      156.63      351.82    306.27 o 
 -15   9  16      807.64      705.55    282.68 o 
 -13   9  16     1218.25     1751.12    383.61 o 
 -11   9  16      448.24      193.05    258.66 o 
  -9   9  16     2952.25     2694.30    302.53 o 
  -7   9  16     1015.78      856.54    197.14 o 
  -5   9  16      640.37      978.88    185.53 o 
  -3   9  16      837.86      834.69    174.40 o 
  -1   9  16      124.94      165.45    150.49 o 
   1   9  16     2446.78     2391.88    230.50 o 
   3   9  16     3320.86     3498.32    264.67 o 
   5   9  16     4499.76     4663.04    303.62 o 
   7   9  16     1673.62     1686.33    240.75 o 
   9   9  16        7.96     -199.64    199.64 o 
  11   9  16       12.76      186.25    244.59 o 
  13   9  16     1127.73     1697.22    698.59 o 
  15   9  16      793.63     1133.25    425.35 o 
 -16  10  16      278.28     1075.95    399.97 o 
 -14  10  16       49.38       62.20    306.29 o 
 -12  10  16       21.96     -198.14    217.43 o 
 -10  10  16     1870.46     1950.62    399.66 o 
  -8  10  16     2950.18     3218.29    378.12 o 
  -6  10  16     1110.93     1186.45    206.32 o 
  -4  10  16       59.43       52.71    150.95 o 
  -2  10  16       76.89      -81.13    148.93 o 
   0  10  16      251.52      237.85    226.99 o 
   2  10  16     2753.59     2208.96    242.78 o 
   4  10  16      703.82      725.33    199.40 o 
   6  10  16       32.14     -139.21    165.30 o 
   8  10  16     1237.54     1839.09    265.44 o 
  10  10  16     2716.46     2926.80    464.25 o 
  12  10  16      377.42      -89.66    257.42 o 
  14  10  16       56.40     -310.56    333.11 o 
 -15  11  16     6514.64     6893.91    626.02 o 
 -13  11  16     6395.42     6901.78    583.07 o 
 -11  11  16     5467.64     5371.29    419.72 o 
  -9  11  16       67.84       -9.78    209.77 o 
  -7  11  16     8414.35     9064.20    391.86 o 
  -5  11  16    26059.38    25000.29    602.78 o 
  -3  11  16    16624.81    16593.36    662.69 o 
  -1  11  16     2116.09     2079.74    236.08 o 
   1  11  16     1430.42     1442.68    219.41 o 
   3  11  16    12067.10    12124.97    441.73 o 
   5  11  16    26164.92    25542.16    635.73 o 
   7  11  16    13540.98    13482.62    645.05 o 
   9  11  16     1120.77     1136.02    294.37 o 
  11  11  16     3373.38     2916.40    387.57 o 
  13  11  16     4600.89     4450.86    446.23 o 
 -14  12  16      302.81       88.69    333.09 o 
 -12  12  16     5265.61     5680.44    550.82 o 
 -10  12  16    19748.72    19671.22    683.30 o 
  -8  12  16    23937.69    24744.26    839.66 o 
  -6  12  16     3413.09     3708.43    297.73 o 
  -4  12  16     3030.33     3226.12    279.53 o 
  -2  12  16    15623.08    15367.86    497.47 o 
   0  12  16    25687.90    25802.66    628.86 o 
   2  12  16    15589.75    15582.29    501.05 o 
   4  12  16     2262.99     2164.04    305.94 o 
   6  12  16     7274.54     7095.25    387.04 o 
   8  12  16    24908.53    24278.86    985.41 o 
  10  12  16    22753.55    23865.48    800.34 o 
  12  12  16     3840.33     3604.83    420.14 o 
 -13  13  16     9471.94     9925.96   1294.59 o 
 -11  13  16     3615.36     4368.71    419.22 o 
  -9  13  16      218.98      190.04    248.05 o 
  -7  13  16    21906.71    20608.03    676.19 o 
  -5  13  16    39624.60    38282.77    784.78 o 
  -3  13  16    25518.98    24854.25    629.93 o 
  -1  13  16     2934.83     2702.26    281.39 o 
   1  13  16     5494.57     5642.52    532.70 o 
   3  13  16    21141.24    20459.13    585.73 o 
   5  13  16    26673.53    26447.68    711.99 o 
   7  13  16    15727.72    15644.49    556.48 o 
   9  13  16      195.34      307.92    278.90 o 
  11  13  16     3970.40     3699.34    421.36 o 
 -12  14  16     3751.68     3299.83    415.55 o 
 -10  14  16     8166.21     6985.26    494.49 o 
  -8  14  16     9529.82     9995.90    936.46 o 
  -6  14  16      238.20      289.18    209.78 o 
  -4  14  16     3778.37     3517.95    315.75 o 
  -2  14  16    11147.98    11844.96    782.11 o 
   0  14  16    14475.34    14885.65    520.92 o 
   2  14  16     8223.67     8212.25    526.57 o 
   4  14  16      734.62      700.15    233.19 o 
   6  14  16     1187.25     1162.39    261.13 o 
   8  14  16     8636.48     8675.95    602.14 o 
  10  14  16     6477.00     6366.98    495.94 o 
 -11  15  16        8.61       13.76    284.76 o 
  -9  15  16      188.50      631.05    299.22 o 
  -7  15  16     1772.41     1930.95    541.51 o 
  -5  15  16     2772.63     3218.90    502.28 o 
  -3  15  16      501.88      222.17    215.67 o 
  -1  15  16       29.70       66.81    200.84 o 
   1  15  16      479.30      359.41    210.35 o 
   3  15  16     1554.14     1305.86    265.73 o 
   5  15  16     1656.49     1435.60    272.39 o 
   7  15  16      960.85      848.45    295.16 o 
   9  15  16        1.50       -6.09    391.90 o 
 -10  16  16      660.77      786.82    348.22 o 
  -8  16  16      756.64      740.60    295.51 o 
  -6  16  16      447.68      652.17    276.40 o 
  -4  16  16      263.96      435.89    220.39 o 
  -2  16  16      841.39      832.31    239.06 o 
   0  16  16     1545.72     1408.79    270.19 o 
   2  16  16      381.02      414.35    227.41 o 
   4  16  16       42.74      214.96    235.89 o 
   6  16  16      263.03      141.51    245.83 o 
   8  16  16       58.81       72.55    267.70 o 
  -9  17  16       97.01      295.79    289.62 o 
  -7  17  16     2249.95     2084.79    361.34 o 
  -5  17  16     5027.48     5364.88    397.38 o 
  -3  17  16     6719.66     6206.31    637.87 o 
  -1  17  16     1240.73     1596.07    285.94 o 
   1  17  16      956.03      971.82    267.37 o 
   3  17  16     5112.99     5252.23    653.79 o 
   5  17  16     4687.76     4549.75    394.66 o 
   7  17  16     1455.14     1487.86    433.89 o 
  -6  18  16     1860.50     1733.06    351.10 o 
  -4  18  16      328.52      166.34    230.04 o 
  -2  18  16     6693.83     6549.34    440.63 o 
   0  18  16    14079.82    14947.27   1049.42 o 
   2  18  16     9890.13     9160.90    501.14 o 
   4  18  16      440.33       32.52    235.90 o 
  -3  19  16     5529.61     5139.22    787.55 o 
  -1  19  16     1098.00     1148.05    366.20 o 
 -17   1  17     4139.94     4461.65    388.08 o 
 -15   1  17     5727.86     5554.30    544.18 o 
 -13   1  17     4221.11     4668.93    612.01 o 
 -11   1  17       97.18      229.90    246.37 o 
  -9   1  17     3164.88     3523.28    246.87 o 
  -7   1  17    11877.97    11840.28    458.63 o 
  -5   1  17    16833.64    16951.31    432.02 o 
  -3   1  17     2327.98     2368.89    203.51 o 
  -1   1  17     1160.60     1121.22    168.87 o 
   1   1  17    17093.47    17251.94    429.09 o 
   3   1  17    11219.36    11464.83    382.28 o 
   5   1  17    10411.36    10548.46    309.21 o 
   7   1  17      374.20      234.65    152.41 o 
   9   1  17     3155.12     3309.44    258.94 o 
  11   1  17    11695.07    11485.56    490.82 o 
  13   1  17     7757.92     7769.91    731.80 o 
 -18   2  17     1972.13     1879.56    331.58 o 
 -16   2  17      707.07      622.87    249.72 o 
 -14   2  17    11264.33    11097.16    553.16 o 
 -12   2  17    36981.15    36472.19   1071.23 o 
 -10   2  17    29221.69    29772.33    713.81 o 
  -8   2  17     8496.40     8414.38    335.52 o 
  -6   2  17     7615.31     7887.94    286.61 o 
  -4   2  17    31895.49    31093.93    491.19 o 
  -2   2  17    46701.19    45278.73    603.44 o 
   0   2  17    27221.62    27257.41    454.37 o 
   2   2  17      977.89     1128.53    142.09 o 
   4   2  17    15731.87    15162.52    510.02 o 
   6   2  17    43225.29    44410.84    729.81 o 
   8   2  17    44562.87    44320.02    801.45 o 
  10   2  17    17708.98    18080.56    501.20 o 
  12   2  17       73.51     -240.03    334.47 o 
  14   2  17     8244.10     7418.83    763.83 o 
  16   2  17     9697.53    10525.14    919.20 o 
 -17   3  17    12463.40    12901.67    560.23 o 
 -15   3  17    15467.34    15568.66    526.42 o 
 -13   3  17     5946.92     6752.57    366.48 o 
 -11   3  17     4288.48     4742.11    337.27 o 
  -9   3  17    42419.44    42443.06    631.19 o 
  -7   3  17    75334.35    76798.82    873.30 o 
  -5   3  17    21149.94    21183.82    413.95 o 
  -3   3  17     4999.26     4798.74    213.39 o 
  -1   3  17     5399.65     5043.15    219.09 o 
   1   3  17    62057.79    60906.69    836.95 o 
   3   3  17    52493.29    54229.30    802.09 o 
   5   3  17    23749.91    24173.93    605.17 o 
   7   3  17     1842.22     1704.05    211.99 o 
   9   3  17     6919.04     6625.86    332.58 o 
  11   3  17    26421.62    27840.23    748.68 o 
  13   3  17    19731.90    19201.85    828.97 o 
  15   3  17     3783.49     3722.78    537.29 o 
 -18   4  17     1741.52     1278.99    321.50 o 
 -16   4  17     1271.34     1303.53    271.64 o 
 -14   4  17    13340.28    14006.79    521.80 o 
 -12   4  17    33567.09    33428.20    696.95 o 
 -10   4  17    27018.92    26578.36    580.20 o 
  -8   4  17       91.34      163.21    129.21 o 
  -6   4  17    22691.14    21526.96    428.96 o 
  -4   4  17    29845.78    29577.32    644.35 o 
  -2   4  17    39383.56    38994.68    565.00 o 
   0   4  17    29294.31    29499.30    560.49 o 
   2   4  17      195.52      420.71    185.57 o 
   4   4  17    11716.41    11277.74    476.61 o 
   6   4  17    20867.44    20928.37    511.00 o 
   8   4  17    14859.92    15261.61    464.42 o 
  10   4  17     5132.16     5055.01    374.60 o 
  12   4  17      264.73      123.68    209.01 o 
  14   4  17     5573.94     5634.42    546.95 o 
  16   4  17     8783.11     8346.34    881.25 o 
 -17   5  17     2862.09     2660.61    384.85 o 
 -15   5  17     3204.59     3385.11    324.49 o 
 -13   5  17      974.80     1116.23    233.78 o 
 -11   5  17     2306.92     2414.97    225.23 o 
  -9   5  17    23667.30    21933.94    525.33 o 
  -7   5  17    11713.99    12322.13    347.12 o 
  -5   5  17     1461.78     1708.34    170.58 o 
  -3   5  17      509.38      430.65    140.95 o 
  -1   5  17      728.54      525.18    148.86 o 
   1   5  17    15759.44    15944.01    427.68 o 
   3   5  17    14431.87    13903.52    440.28 o 
   5   5  17     1200.23      995.56    185.78 o 
   7   5  17        0.78      210.89    163.56 o 
   9   5  17     2770.70     3251.06    274.84 o 
  11   5  17    10539.79    11190.24    527.37 o 
  13   5  17     7602.14     6918.88    586.54 o 
  15   5  17     1291.42     1428.89    415.87 o 
 -16   6  17      242.73      183.72    261.02 o 
 -14   6  17      553.01      992.81    277.61 o 
 -12   6  17      651.41      806.81    210.90 o 
 -10   6  17     1206.97     1489.12    249.84 o 
  -8   6  17      944.15      931.26    151.11 o 
  -6   6  17     1000.52      928.55    222.68 o 
  -4   6  17       31.99       14.91    124.44 o 
  -2   6  17      974.95     1016.68    181.06 o 
   0   6  17     1056.20      956.01    171.73 o 
   2   6  17      281.41      261.87    147.85 o 
   4   6  17     4862.32     4375.94    274.32 o 
   6   6  17       22.22     -107.48    141.57 o 
   8   6  17     1261.94     1141.77    209.70 o 
  10   6  17     1007.48      979.31    259.38 o 
  12   6  17      424.09      447.36    265.78 o 
  14   6  17      156.54      330.88    342.10 o 
 -17   7  17     1484.44     2233.16    648.25 o 
 -15   7  17     2514.76     2899.33    367.62 o 
 -13   7  17      372.33        5.24    361.07 o 
 -11   7  17      387.23      562.11    176.87 o 
  -9   7  17      988.02     1171.50    207.68 o 
  -7   7  17    11610.19    11190.25    396.07 o 
  -5   7  17     6904.76     6966.65    314.03 o 
  -3   7  17     1336.29      740.47    171.02 o 
  -1   7  17     5110.00     4710.29    269.48 o 
   1   7  17     1071.29     1200.70    190.81 o 
   3   7  17      681.94      292.86    161.45 o 
   5   7  17     4377.41     4712.92    294.77 o 
   7   7  17      575.18      366.02    175.53 o 
   9   7  17     1752.26     1578.18    240.26 o 
  11   7  17     1034.39      560.20    248.97 o 
  13   7  17     2189.23     2392.68    458.68 o 
  15   7  17      380.93      706.56    385.28 o 
 -16   8  17      181.87      426.93    292.10 o 
 -14   8  17     7626.02     7937.96    569.93 o 
 -12   8  17    13644.56    14954.84   1144.55 o 
 -10   8  17     8609.46     8854.68    703.48 o 
  -8   8  17     6339.69     6150.23    448.02 o 
  -6   8  17      858.28     1077.32    187.71 o 
  -4   8  17    16269.11    16301.27    458.38 o 
  -2   8  17    14586.52    14488.32    765.58 o 
   0   8  17     3998.74     4476.44    346.15 o 
   2   8  17       60.62      138.77    153.74 o 
   4   8  17     4135.56     4296.71    283.43 o 
   6   8  17    16448.91    15961.33    494.30 o 
   8   8  17    12978.81    12880.42    534.47 o 
  10   8  17     3617.02     3668.49    383.20 o 
  12   8  17      246.48      111.96    257.10 o 
  14   8  17     2379.65     2303.75    587.10 o 
 -15   9  17    10789.58    10777.59   1468.35 o 
 -13   9  17     2073.63     2298.36    416.62 o 
 -11   9  17     2718.33     2677.19    328.26 o 
  -9   9  17    17885.64    17636.40    709.99 o 
  -7   9  17    48450.57    46673.91   1284.98 o 
  -5   9  17    45063.98    43498.38    946.03 o 
  -3   9  17     1312.84     1211.88    203.22 o 
  -1   9  17    11234.39    10953.21    482.60 o 
   1   9  17    21934.95    22830.24    603.21 o 
   3   9  17    32882.29    33313.23    682.95 o 
   5   9  17    19835.31    19499.83    629.65 o 
   7   9  17      282.01      318.49    187.73 o 
   9   9  17    12366.75    12055.90    564.86 o 
  11   9  17    18327.28    17582.24    678.17 o 
  13   9  17    13369.44    13991.04    808.89 o 
 -16  10  17      774.17      -95.39    460.19 o 
 -14  10  17    10013.89    10860.91    881.25 o 
 -12  10  17    16645.04    17715.74   1034.21 o 
 -10  10  17    10519.50    10848.69    594.84 o 
  -8  10  17     1128.58     1415.76    271.21 o 
  -6  10  17     6447.04     6732.50    350.01 o 
  -4  10  17    52627.34    50275.68    952.01 o 
  -2  10  17    46453.98    46213.43    813.62 o 
   0  10  17    15225.40    15209.97    476.77 o 
   2  10  17     3672.47     3269.61    272.63 o 
   4  10  17     5224.14     5641.74    337.08 o 
   6  10  17    32930.09    33135.72    727.67 o 
   8  10  17    26480.35    27226.94    687.20 o 
  10  10  17     6302.76     6565.07    479.73 o 
  12  10  17        3.38       31.24    264.54 o 
 -15  11  17     4393.82     6030.81    602.31 o 
 -13  11  17      352.18     -249.05    317.87 o 
 -11  11  17     1235.09     2012.68    330.66 o 
  -9  11  17     8525.43     8892.88    895.09 o 
  -7  11  17    15259.85    15439.10    573.43 o 
  -5  11  17    13966.36    13925.17    537.21 o 
  -3  11  17      528.57      683.56    198.65 o 
  -1  11  17     4742.29     4965.65    318.20 o 
   1  11  17    11693.66    12387.13    726.89 o 
   3  11  17    19676.76    19090.86    701.04 o 
   5  11  17     8230.12     7207.39    424.22 o 
   7  11  17       53.89      -52.24    192.31 o 
   9  11  17     4769.92     4393.83    793.79 o 
  11  11  17     8278.98     7538.39    699.68 o 
  13  11  17     4147.19     3688.22    438.61 o 
 -14  12  17     1276.15     1219.05    492.22 o 
 -12  12  17      666.95      296.40    327.67 o 
 -10  12  17      385.22      128.09    319.82 o 
  -8  12  17       61.59      181.03    219.38 o 
  -6  12  17     1749.89     1829.09    262.35 o 
  -4  12  17     3081.49     2788.76    277.33 o 
  -2  12  17      548.83      480.01    194.13 o 
   0  12  17      315.91      442.26    196.84 o 
   2  12  17      159.66      -52.37    174.43 o 
   4  12  17      943.75     1183.88    328.52 o 
   6  12  17     3222.99     2322.01    290.17 o 
   8  12  17     2410.60     2041.31    345.92 o 
  10  12  17      356.89       63.43    264.33 o 
  12  12  17       29.41     -250.00    277.39 o 
 -13  13  17      421.10      676.80    388.36 o 
 -11  13  17        1.65     -257.01    257.01 o 
  -9  13  17      514.92      442.52    343.26 o 
  -7  13  17     2242.84     2009.80    313.24 o 
  -5  13  17     2778.09     2631.13    287.57 o 
  -3  13  17     1685.37     1786.68    303.91 o 
  -1  13  17       15.59      -81.37    172.45 o 
   1  13  17     1666.58     1544.49    254.48 o 
   3  13  17      988.02      879.62    238.43 o 
   5  13  17      591.06      460.82    224.10 o 
   7  13  17      150.66       50.48    212.46 o 
   9  13  17      303.14      196.19    274.07 o 
  11  13  17      428.55     -231.71    286.57 o 
 -12  14  17     6118.62     6113.29    503.26 o 
 -10  14  17     6475.78     6889.35    495.08 o 
  -8  14  17     1454.96     1157.48    355.35 o 
  -6  14  17      933.21      801.49    244.72 o 
  -4  14  17     7661.79     7041.19    399.14 o 
  -2  14  17    14585.68    14439.57    654.13 o 
   0  14  17     9143.77     8902.23    437.05 o 
   2  14  17       91.79      265.55    202.86 o 
   4  14  17     2652.32     2488.63    420.79 o 
   6  14  17     8607.54     9317.00    468.45 o 
   8  14  17     9288.56     9680.81    926.77 o 
  10  14  17     1933.38     1583.91    362.46 o 
 -11  15  17     1372.10     1785.93    378.82 o 
  -9  15  17     7604.48     8913.93    546.55 o 
  -7  15  17    11408.20    10854.79    566.07 o 
  -5  15  17    10584.36    10282.25    469.88 o 
  -3  15  17     1400.71     1591.37    271.06 o 
  -1  15  17     5089.12     5513.16    384.57 o 
   1  15  17    16938.76    16890.26    582.31 o 
   3  15  17    14775.67    15405.22    565.25 o 
   5  15  17     5509.04     6447.26    580.18 o 
   7  15  17        1.20      284.03    273.28 o 
   9  15  17     3030.72     2869.45    497.97 o 
 -10  16  17     7038.25     6498.47    993.92 o 
  -8  16  17     1066.24     1237.15    388.89 o 
  -6  16  17     1287.01     1251.54    322.88 o 
  -4  16  17    12876.63    12483.78    526.40 o 
  -2  16  17    15489.30    15583.23    586.03 o 
   0  16  17     6023.26     6501.74    415.72 o 
   2  16  17      180.24      -91.04    221.05 o 
   4  16  17     4523.85     4366.52    391.86 o 
   6  16  17    12325.88    12693.48    563.23 o 
  -7  17  17     5378.37     4727.82    451.27 o 
  -5  17  17     3123.06     2677.35    378.79 o 
  -3  17  17        6.10      -72.96    227.69 o 
  -1  17  17     3215.78     2661.59    330.88 o 
   1  17  17     8731.50     8716.41    638.55 o 
   3  17  17     9071.69     8611.81    486.97 o 
   5  17  17     2432.72     2977.74    493.59 o 
  -4  18  17     1280.65     1602.90    312.77 o 
  -2  18  17     1700.08     1308.34    298.96 o 
   0  18  17      215.39      -35.75    243.28 o 
   2  18  17        4.07      163.83    250.21 o 
 -18   0  18      905.39      997.61    416.12 o 
 -16   0  18    15505.08    15700.62    820.04 o 
 -14   0  18    25765.39    29164.15   1469.53 o 
 -12   0  18    13427.25    11109.87    918.01 o 
 -10   0  18     1819.79     1743.52    462.57 o 
  -8   0  18     3879.48     3817.91    374.21 o 
  -6   0  18    63995.73    65409.46   1773.17 o 
  -4   0  18   164544.19   167899.17   2411.61 o 
  -2   0  18    14444.89    14452.35    582.11 o 
   0   0  18      150.21      342.60    204.49 o 
   2   0  18     4644.32     5172.49    420.46 o 
   4   0  18    44686.47    46102.64   1317.12 o 
   6   0  18    53127.07    50643.67   1144.05 o 
   8   0  18    13037.06    12010.09    827.87 o 
  10   0  18      164.06     -122.16    354.63 o 
 -17   1  18     8787.93     9726.73    518.26 o 
 -15   1  18     2040.72     1803.43    327.40 o 
 -13   1  18     3555.75     3737.24    460.69 o 
 -11   1  18    23570.81    23709.29   1202.67 o 
  -9   1  18    39405.09    38028.89    697.42 o 
  -7   1  18    24579.96    23873.27    534.54 o 
  -5   1  18     1951.47     1782.17    203.06 o 
  -3   1  18    31583.90    31599.21    599.81 o 
  -1   1  18    34386.70    35253.70    746.32 o 
   1   1  18    22000.80    21814.03    492.64 o 
   3   1  18    16001.36    16174.74    432.64 o 
   5   1  18     1665.25     1931.52    252.07 o 
   7   1  18    32013.48    31835.49    994.59 o 
   9   1  18    37218.40    37993.48   1237.11 o 
  11   1  18     9746.19     9468.36    808.90 o 
 -18   2  18      397.50      713.96    342.68 o 
 -16   2  18     4535.39     5246.57    535.50 o 
 -14   2  18     7648.84     8011.71    496.72 o 
 -12   2  18     2681.47     2617.58    475.02 o 
 -10   2  18      132.75      -33.60    191.69 o 
  -8   2  18     2260.91     2039.67    216.96 o 
  -6   2  18    18102.90    18071.80    466.12 o 
  -4   2  18    21202.92    20671.05    485.32 o 
  -2   2  18     1485.10     1587.62    187.48 o 
   0   2  18      837.97      973.68    223.07 o 
   2   2  18      217.37      158.57    136.88 o 
   4   2  18     7810.01     8675.39    402.84 o 
   6   2  18    13997.55    14772.33    507.59 o 
   8   2  18     1462.44     1499.89    216.32 o 
  10   2  18      447.12      559.34    242.92 o 
 -17   3  18        2.17     -260.90    260.90 o 
 -15   3  18        4.38     -296.14    296.14 o 
 -13   3  18      280.25      443.32    244.18 o 
 -11   3  18      452.35      203.79    391.99 o 
  -9   3  18       19.63      207.01    152.40 o 
  -7   3  18      152.99      408.78    158.33 o 
  -5   3  18     2317.58     1926.36    171.96 o 
  -3   3  18     3919.69     3615.78    203.00 o 
  -1   3  18      439.57      230.81    118.44 o 
   1   3  18      144.76      135.45    140.21 o 
   3   3  18      834.99      564.46    156.62 o 
   5   3  18      203.34      187.42    192.76 o 
   7   3  18     3034.69     2922.60    331.60 o 
   9   3  18       18.52      -85.97    160.91 o 
  11   3  18      172.62        1.30    212.67 o 
  13   3  18       76.30      -59.64    284.56 o 
  15   3  18        4.86      450.70    438.84 o 
 -16   4  18     1633.56     1892.48    520.65 o 
 -14   4  18     3546.07     3036.20    359.83 o 
 -12   4  18     5321.75     5177.24    331.22 o 
 -10   4  18     2064.18     2234.91    237.61 o 
  -8   4  18     3025.73     3095.33    215.33 o 
  -6   4  18     2644.61     3061.11    201.68 o 
  -4   4  18    10924.72    11289.69    415.46 o 
  -2   4  18    14993.32    15659.84    794.00 o 
   0   4  18      653.39      553.26    155.05 o 
   2   4  18    11230.92    11734.72    383.38 o 
   4   4  18    10653.57    10925.67    630.51 o 
   6   4  18     1049.14     1480.55    209.11 o 
   8   4  18     2749.79     2492.05    345.81 o 
  10   4  18       91.77      146.83    209.82 o 
  12   4  18     1871.15     1804.82    395.29 o 
  14   4  18     3064.76     2602.17   1213.34 o 
 -17   5  18     5549.17     4974.09    461.58 o 
 -15   5  18      504.79      194.30    228.46 o 
 -13   5  18     2343.45     2486.96    281.31 o 
 -11   5  18    22401.67    22220.38    506.17 o 
  -9   5  18    41055.61    39048.81    902.19 o 
  -7   5  18    10859.72    10929.26    359.41 o 
  -5   5  18      766.45     1149.77    196.53 o 
  -3   5  18     5029.18     5335.48    276.81 o 
  -1   5  18    22995.88    23492.47    521.07 o 
   1   5  18    36617.68    37576.35    673.84 o 
   3   5  18     6565.31     6767.80    320.29 o 
   5   5  18     1265.27     1171.35    199.84 o 
   7   5  18     3468.60     3732.26    280.49 o 
   9   5  18    10945.78    11220.50    436.39 o 
  11   5  18    14780.89    14898.67    860.92 o 
  13   5  18     4136.72     3693.11    494.68 o 
  15   5  18      259.87      754.83    403.65 o 
 -16   6  18     8044.95     7862.93    528.24 o 
 -14   6  18    17632.61    18797.29    588.10 o 
 -12   6  18    14543.27    14846.94    498.38 o 
 -10   6  18      178.42      104.20    160.93 o 
  -8   6  18    17313.01    16768.12    653.96 o 
  -6   6  18    36850.91    36010.31    670.59 o 
  -4   6  18    37606.21    36544.54    818.48 o 
  -2   6  18    16919.29    15997.08    441.27 o 
   0   6  18       65.74       40.47    141.27 o 
   2   6  18    26001.21    24510.93    558.45 o 
   4   6  18    49347.22    48882.91    818.60 o 
   6   6  18    16962.80    17165.97    497.67 o 
   8   6  18     1767.14     1830.88    276.48 o 
  10   6  18      633.74      303.76    278.13 o 
  12   6  18     9198.27     9775.58    538.42 o 
  14   6  18    15048.57    14174.11   1400.15 o 
 -15   7  18      735.12      990.11    295.27 o 
 -13   7  18     3100.41     3226.63    358.18 o 
 -11   7  18    27345.94    28513.27    795.20 o 
  -9   7  18    38215.82    37463.95    840.78 o 
  -7   7  18    13613.20    13275.18    426.76 o 
  -5   7  18      369.11      261.70    154.53 o 
  -3   7  18    17008.14    17430.83    474.99 o 
  -1   7  18    56365.16    55935.09    863.12 o 
   1   7  18    47349.21    44659.78    767.03 o 
   3   7  18     9403.87    10041.09    388.57 o 
   5   7  18      232.59      520.44    181.55 o 
   7   7  18     6318.60     6424.15    476.09 o 
   9   7  18    21516.06    20914.43    582.01 o 
  11   7  18    17497.22    16930.51    650.32 o 
  13   7  18     2856.06     2790.72    486.17 o 
 -16   8  18     2288.43     2953.88    392.49 o 
 -14   8  18     7338.05     7443.90    601.81 o 
 -12   8  18     5500.73     5559.39    504.74 o 
 -10   8  18       55.89      134.67    217.67 o 
  -8   8  18     5267.13     5536.90    372.67 o 
  -6   8  18    21133.01    20517.22    535.32 o 
  -4   8  18    14498.73    15238.45    453.31 o 
  -2   8  18     4481.77     4885.54    291.36 o 
   0   8  18      129.37      102.50    150.20 o 
   2   8  18     7939.02     8026.50    363.34 o 
   4   8  18    18511.96    17738.03    507.48 o 
   6   8  18    12405.66    12278.75    447.18 o 
   8   8  18      678.73      766.32    224.70 o 
  10   8  18      932.00      588.13    265.22 o 
  12   8  18     4436.19     3909.60    484.40 o 
  14   8  18     6345.35     5933.89    613.75 o 
 -15   9  18      350.81      -97.85    323.73 o 
 -13   9  18      179.83      300.39    335.88 o 
 -11   9  18     1747.35     1390.96    289.63 o 
  -9   9  18      616.79      538.24    303.65 o 
  -7   9  18      174.43      285.30    197.54 o 
  -5   9  18      615.24      777.12    199.81 o 
  -3   9  18      379.91      310.00    174.28 o 
  -1   9  18      833.91      737.52    193.04 o 
   1   9  18     1562.15     1858.27    236.24 o 
   3   9  18      383.49      320.46    179.00 o 
   5   9  18       16.72       72.15    174.74 o 
   7   9  18     1060.89     1106.17    301.13 o 
   9   9  18      276.67      470.45    250.66 o 
  11   9  18     1077.01      916.32    314.02 o 
  13   9  18      404.93     -113.27    604.89 o 
 -14  10  18      703.32      992.93    386.55 o 
 -12  10  18     1570.81     1521.05    393.70 o 
 -10  10  18      474.05      596.06    257.10 o 
  -8  10  18      194.52      367.56    222.15 o 
  -6  10  18     2266.99     1915.91    240.47 o 
  -4  10  18     8677.66     8877.08    388.21 o 
  -2  10  18     5240.96     5783.63    381.08 o 
   0  10  18      250.32      138.14    191.57 o 
   2  10  18     1057.65      941.05    207.76 o 
   4  10  18     2046.47     2188.33    260.51 o 
   6  10  18      923.80     1169.30    238.07 o 
   8  10  18     1238.79     1662.92    274.73 o 
  10  10  18      133.86       23.08    242.25 o 
  12  10  18     1254.45      995.57    317.84 o 
 -13  11  18      725.46     1165.54    401.99 o 
 -11  11  18     5542.34     5951.69    458.68 o 
  -9  11  18    10253.44    10735.30    874.13 o 
  -7  11  18     9030.64     8743.69    563.58 o 
  -5  11  18      776.34      868.25    216.30 o 
  -3  11  18     6534.86     7475.93    430.55 o 
  -1  11  18    20124.15    20635.35    608.76 o 
   1  11  18    15713.60    16231.81    517.18 o 
   3  11  18     3241.77     3357.10    400.76 o 
   5  11  18      469.32      381.90    207.15 o 
   7  11  18     4064.52     4194.73    396.83 o 
   9  11  18    10616.32    10811.20    793.33 o 
  11  11  18     6027.60     6191.93    508.65 o 
 -12  12  18     6899.32     7207.85    500.33 o 
 -10  12  18     1572.86     1635.56    328.61 o 
  -8  12  18     3984.62     3862.67    378.73 o 
  -6  12  18    24328.70    24965.92    646.00 o 
  -4  12  18    28986.79    28530.24    681.64 o 
  -2  12  18    16365.28    15282.29    561.30 o 
   0  12  18       28.92     -169.12    169.12 o 
   2  12  18    10208.63    10026.18    441.54 o 
   4  12  18    18303.12    18958.75    576.99 o 
   6  12  18    19539.95    20381.48    620.82 o 
   8  12  18     8459.53     8180.82    524.64 o 
  10  12  18      176.74      317.13    293.34 o 
 -13  13  18     2251.36     2712.53    691.48 o 
 -11  13  18     8842.70     8927.77    756.14 o 
  -9  13  18    14403.78    15074.67    704.16 o 
  -7  13  18     5765.65     5456.25    508.04 o 
  -5  13  18       48.48       96.03    194.96 o 
  -3  13  18     5417.78     5832.12    365.38 o 
  -1  13  18    25181.02    25976.51    675.94 o 
   1  13  18    19195.57    19672.77    592.38 o 
   3  13  18     1672.30     1930.81    290.17 o 
   5  13  18      111.30      139.96    215.98 o 
   7  13  18     6637.38     6886.85    427.46 o 
   9  13  18    16306.15    17182.53   1312.97 o 
 -10  14  18      180.09      609.41    295.59 o 
  -8  14  18     2194.06     1677.61    327.79 o 
  -6  14  18    11967.82    12261.78    574.15 o 
  -4  14  18    10115.11    10693.17    477.15 o 
  -2  14  18     2925.64     3493.44    398.20 o 
   0  14  18      254.55      467.97    239.16 o 
   2  14  18     4492.71     4692.73    557.58 o 
   4  14  18     5505.81     5450.67    406.76 o 
   6  14  18     7229.91     7550.62    811.29 o 
   8  14  18     2921.82     3055.07    408.16 o 
  -9  15  18     1545.10     2124.99    366.74 o 
  -7  15  18      265.00      324.59    376.10 o 
  -5  15  18      443.49      893.26    259.16 o 
  -3  15  18     1126.91     1198.52    263.24 o 
  -1  15  18     1590.53     1850.20    291.40 o 
   1  15  18      960.50      660.41    340.68 o 
   3  15  18      138.37      497.81    237.52 o 
   5  15  18      408.35      109.16    222.81 o 
   7  15  18      766.58      430.10    287.34 o 
  -8  16  18       40.89       63.56    287.15 o 
  -6  16  18       77.60      148.38    256.52 o 
  -4  16  18      770.63      705.68    257.90 o 
  -2  16  18      885.21      497.05    251.06 o 
   0  16  18      373.50      497.60    246.26 o 
   2  16  18       52.43     -112.77    245.83 o 
   4  16  18      700.27      870.87    281.36 o 
   6  16  18      404.08      118.24    249.51 o 
  -5  17  18      370.23      732.56    307.70 o 
  -3  17  18      944.26      697.44    276.81 o 
  -1  17  18     3789.37     3379.46    356.35 o 
   1  17  18     5260.13     5229.59    409.25 o 
   3  17  18     2477.30     2359.39    340.33 o 
 -17   1  19       66.94       33.22    249.88 o 
 -15   1  19      781.58      998.84    316.32 o 
 -13   1  19     5204.17     5539.01    531.28 o 
 -11   1  19     7603.38     7607.50    555.15 o 
  -9   1  19     3539.20     3754.05    271.28 o 
  -7   1  19       32.89      -71.98    143.71 o 
  -5   1  19    14273.92    13171.30    418.59 o 
  -3   1  19    13145.55    13460.68    607.91 o 
  -1   1  19    11496.19    12052.45    388.85 o 
   1   1  19     1894.72     2214.66    301.21 o 
   3   1  19      553.45      796.07    168.79 o 
   5   1  19     6847.98     6294.18    369.22 o 
   7   1  19    10256.76    11486.82    493.18 o 
   9   1  19     4157.00     4356.31    491.03 o 
  11   1  19      148.60      119.79    352.26 o 
 -16   2  19    10694.27    11592.27    618.83 o 
 -14   2  19     7052.04     7568.99    495.26 o 
 -12   2  19        7.90      233.29    266.58 o 
 -10   2  19     7809.98     7307.51    558.52 o 
  -8   2  19    32006.53    32476.74   1143.57 o 
  -6   2  19    44689.33    44544.42    762.85 o 
  -4   2  19    11772.26    12316.86    397.61 o 
  -2   2  19       85.57      168.74    146.44 o 
   0   2  19    28300.65    29185.63    589.19 o 
   2   2  19    24281.69    24893.20    655.04 o 
   4   2  19    13122.91    13160.74    689.71 o 
   6   2  19     1725.91     1942.27    266.42 o 
   8   2  19     2007.84     2197.16    290.31 o 
  10   2  19    11495.04    12135.05    529.76 o 
 -17   3  19      311.41       82.81    253.92 o 
 -15   3  19     2558.28     2568.78    469.60 o 
 -13   3  19    19870.43    21818.15    725.61 o 
 -11   3  19    31014.21    32017.20   1581.62 o 
  -9   3  19    19089.94    19184.75    511.75 o 
  -7   3  19      953.04     1319.69    199.85 o 
  -5   3  19    29505.34    28848.91    609.62 o 
  -3   3  19    45247.57    44236.34    746.35 o 
  -1   3  19    65945.13    64003.21   1090.56 o 
   1   3  19    15161.50    14937.67    519.77 o 
   3   3  19      219.33      218.81    177.49 o 
   5   3  19    21397.72    21701.98    639.25 o 
   7   3  19    33382.74    34329.17   1043.52 o 
   9   3  19    13586.78    13860.26    590.96 o 
  11   3  19     1018.54      919.99    333.45 o 
 -16   4  19     9379.80     8834.61    754.72 o 
 -14   4  19     4567.29     3952.55    397.95 o 
 -12   4  19        0.81      -21.66    227.55 o 
 -10   4  19    10451.63    10527.42    646.04 o 
  -8   4  19    46249.41    45345.80    787.37 o 
  -6   4  19    36061.88    35411.84    659.38 o 
  -4   4  19     5427.17     5050.85    274.55 o 
  -2   4  19      381.14      188.57    142.47 o 
   0   4  19    25760.02    26251.31    560.22 o 
   2   4  19    46164.64    46416.75    765.87 o 
   4   4  19    21448.46    21859.56    528.91 o 
   6   4  19     3680.03     3818.70    276.11 o 
   8   4  19     2101.26     2291.74    318.93 o 
  10   4  19    14336.75    13962.86    573.88 o 
  12   4  19    19888.95    19332.80    849.66 o 
  14   4  19     7004.28     5697.91    894.89 o 
 -17   5  19      131.95      -53.37    486.29 o 
 -15   5  19     1204.81      880.93    314.20 o 
 -13   5  19     4168.19     4703.87    405.99 o 
 -11   5  19    12092.88    11748.94    449.24 o 
  -9   5  19     9056.00     9511.30    414.80 o 
  -7   5  19      286.25      166.27    196.41 o 
  -5   5  19     7728.98     7663.51    328.09 o 
  -3   5  19    16024.59    16564.16    451.00 o 
  -1   5  19    15905.57    15642.77    763.52 o 
   1   5  19     6570.91     6041.31    305.79 o 
   3   5  19     2047.62     2403.08    237.63 o 
   5   5  19     7586.45     7455.90    353.42 o 
   7   5  19     9393.71     9097.60    390.82 o 
   9   5  19     8071.23     7772.06    426.38 o 
  11   5  19     1522.12     1515.94    301.61 o 
  13   5  19      795.72      804.21    379.74 o 
 -16   6  19      160.57      548.58    388.23 o 
 -14   6  19      147.32     -123.93    218.17 o 
 -12   6  19      147.28       22.57    186.12 o 
 -10   6  19       96.38       54.62    178.21 o 
  -8   6  19     2417.36     2474.30    248.42 o 
  -6   6  19       66.49      117.92    149.07 o 
  -4   6  19      889.97      674.41    174.32 o 
  -2   6  19     6965.50     6470.00    346.67 o 
   0   6  19     2368.86     2055.78    226.75 o 
   2   6  19     2074.99     2040.72    230.39 o 
   4   6  19      272.93      354.81    174.84 o 
   6   6  19      130.22      169.82    174.74 o 
   8   6  19       30.77       13.30    168.23 o 
  10   6  19     1515.50     1103.79    278.50 o 
  12   6  19      149.61      284.21    262.95 o 
  14   6  19        2.96      140.04    346.63 o 
 -15   7  19      176.78      244.97    279.73 o 
 -13   7  19     4434.02     4963.52   1082.28 o 
 -11   7  19     2273.61     2431.23    317.29 o 
  -9   7  19     1120.20     1019.16    301.16 o 
  -7   7  19      436.41      124.87    170.49 o 
  -5   7  19     1165.75     1323.56    206.33 o 
  -3   7  19     5081.69     5210.88    327.15 o 
  -1   7  19    11868.31    11742.66    411.38 o 
   1   7  19     4799.01     5001.87    302.55 o 
   3   7  19      601.23      429.49    175.30 o 
   5   7  19     2474.92     1948.07    294.28 o 
   7   7  19     4695.83     5191.51    472.15 o 
   9   7  19      909.19      861.65    282.64 o 
  11   7  19      878.32      636.77    285.16 o 
  13   7  19       21.58     -128.61    325.20 o 
 -14   8  19     7601.13     7912.17    856.34 o 
 -12   8  19        4.54     -198.59    282.60 o 
 -10   8  19     5985.11     5852.41    418.41 o 
  -8   8  19    15650.15    16438.11    590.14 o 
  -6   8  19    19347.62    19149.21    642.83 o 
  -4   8  19     9486.19     8851.32    380.94 o 
  -2   8  19      475.01      474.64    178.94 o 
   0   8  19    16792.52    16849.54    533.95 o 
   2   8  19    24855.07    25005.82    605.02 o 
   4   8  19    24869.08    24621.54    613.20 o 
   6   8  19     4841.30     4741.26    367.39 o 
   8   8  19     2291.99     2578.60    287.16 o 
  10   8  19     7204.08     7047.51    503.23 o 
  12   8  19     8218.54     7503.19    544.27 o 
 -15   9  19     1922.39     1660.86    438.84 o 
 -13   9  19    15132.88    14942.76    792.78 o 
 -11   9  19    15886.76    18443.09    670.38 o 
  -9   9  19     5982.71     6465.05    433.62 o 
  -7   9  19       21.63      142.11    172.97 o 
  -5   9  19    14036.80    13190.73    454.72 o 
  -3   9  19    49005.07    47199.39    835.34 o 
  -1   9  19    29074.96    28768.55    646.40 o 
   1   9  19     3906.66     4593.27    406.59 o 
   3   9  19     2817.70     2576.94    268.50 o 
   5   9  19    20797.79    21071.44    651.91 o 
   7   9  19    25859.28    26553.66    677.67 o 
   9   9  19    10199.89    10735.31    561.59 o 
  11   9  19     1252.14     1142.02    333.84 o 
 -14  10  19     5015.34     6087.97    604.59 o 
 -12  10  19        0.11       32.11    318.26 o 
 -10  10  19     7971.35     9119.10    506.25 o 
  -8  10  19    20540.96    20596.90    671.85 o 
  -6  10  19    25523.03    24353.63    638.50 o 
  -4  10  19     9384.55     9363.43    411.26 o 
  -2  10  19     2792.17     2891.47    372.00 o 
   0  10  19    15085.57    15283.93    525.31 o 
   2  10  19    23602.98    23763.09    619.48 o 
   4  10  19    14673.47    14941.56    516.20 o 
   6  10  19     1486.85     1193.86    250.59 o 
   8  10  19     1834.28     1623.78    276.78 o 
  10  10  19     8730.23     8389.19    535.91 o 
  12  10  19     8769.15     8366.75    564.49 o 
 -13  11  19     4667.57     5172.40    565.12 o 
 -11  11  19     5697.75     5231.85    450.44 o 
  -9  11  19      930.61      894.92    266.77 o 
  -7  11  19      527.06      786.53    253.07 o 
  -5  11  19     6750.83     7267.62    383.90 o 
  -3  11  19    21459.26    20571.39    909.63 o 
  -1  11  19     9255.06     9333.78    425.02 o 
   1  11  19      340.43      541.50    201.80 o 
   3  11  19     1738.02     1755.25    257.66 o 
   5  11  19     6938.68     7146.53    436.89 o 
   7  11  19     7719.19     6791.61    411.63 o 
   9  11  19     3953.38     4178.63    428.08 o 
  11  11  19      199.96      -96.76    288.91 o 
 -12  12  19       32.19     -241.97    241.97 o 
 -10  12  19      522.82      271.69    268.12 o 
  -8  12  19      571.99      432.74    248.47 o 
  -6  12  19      793.75      883.52    229.09 o 
  -4  12  19      389.46      388.85    199.97 o 
  -2  12  19      542.62      344.79    209.91 o 
   0  12  19      888.87      875.46    235.00 o 
   2  12  19       97.77     -175.94    192.47 o 
   4  12  19      108.15      164.78    198.45 o 
   6  12  19       62.16     -138.75    205.16 o 
   8  12  19       66.50        1.43    254.93 o 
  10  12  19      587.87     -260.95    260.95 o 
 -11  13  19      694.06      139.45    282.11 o 
  -9  13  19      995.53     1124.83    312.73 o 
  -7  13  19       52.34     -173.06    376.31 o 
  -5  13  19      106.23      189.58    214.83 o 
  -3  13  19      714.05      513.41    225.20 o 
  -1  13  19     2241.56     2762.85    367.72 o 
   1  13  19     1689.75     1297.76    266.43 o 
   3  13  19       37.43     -114.75    200.79 o 
   5  13  19      287.63       -6.51    297.36 o 
   7  13  19      750.95      891.38    318.76 o 
   9  13  19      157.94      229.01    283.72 o 
 -10  14  19     1153.20      765.75    313.49 o 
  -8  14  19     6327.00     7127.10    503.16 o 
  -6  14  19     7148.98     7377.04    489.80 o 
  -4  14  19     3892.54     3715.44    345.66 o 
  -2  14  19       57.87      147.82    214.79 o 
   0  14  19     4175.42     4748.48    531.90 o 
   2  14  19     9485.93     8993.30    459.69 o 
   4  14  19     6435.37     6160.00    501.77 o 
   6  14  19      925.13      718.25    267.81 o 
   8  14  19      644.48      236.75    736.55 o 
  -9  15  19     4031.84     3513.57    428.00 o 
  -7  15  19        6.11     -122.76    254.48 o 
  -5  15  19     4747.35     5133.33    395.06 o 
  -3  15  19    11977.90    11988.41    526.45 o 
  -1  15  19    10559.52    10454.68    495.81 o 
   1  15  19     3405.96     3141.03    346.92 o 
   3  15  19      295.42      165.31    236.01 o 
   5  15  19     7685.51     7503.50    467.77 o 
  -6  16  19     9352.36     9849.54    651.48 o 
  -4  16  19     2472.51     2321.15    333.90 o 
  -2  16  19      827.63      646.98    284.87 o 
   0  16  19     7943.98     7818.17    462.37 o 
   2  16  19    15184.69    15575.55    608.54 o 
   4  16  19     9280.43     9905.57    518.91 o 
  -3  17  19     6850.29     7062.46    586.10 o 
  -1  17  19     5285.32     4986.82    466.41 o 
   1  17  19     1679.33     1912.07    338.07 o 
 -16   0  20     5757.46     6290.13    627.13 o 
 -14   0  20      109.71      568.13    481.54 o 
 -12   0  20     8542.83     9674.73    890.73 o 
 -10   0  20    23898.53    25698.46   1289.25 o 
  -8   0  20    16552.12    18079.30    713.26 o 
  -6   0  20    13579.94    13234.91    766.20 o 
  -4   0  20     4456.91     4216.13    394.11 o 
  -2   0  20    58298.55    60554.77   1929.73 o 
   0   0  20    44936.40    44097.12   1070.17 o 
   2   0  20    19361.44    21675.27    747.90 o 
   4   0  20     1715.21     1693.66    299.19 o 
   6   0  20      919.55      263.31    354.63 o 
   8   0  20    20733.41    21885.27   1189.62 o 
  10   0  20    20106.55    19753.91   1163.53 o 
 -17   1  20     3004.32     2593.26    743.07 o 
 -15   1  20    13578.65    13515.51    648.70 o 
 -13   1  20    14685.26    14799.31    781.56 o 
 -11   1  20     4955.07     5117.23    921.57 o 
  -9   1  20     1897.89     1842.86    226.72 o 
  -7   1  20    24477.66    25422.95    587.00 o 
  -5   1  20    73881.83    72457.27   1027.64 o 
  -3   1  20    43093.90    41214.91    781.67 o 
  -1   1  20      131.64      107.52    150.65 o 
   1   1  20     7537.93     8157.92    345.92 o 
   3   1  20    23300.10    24062.55    663.51 o 
   5   1  20    24178.69    25798.54    699.95 o 
   7   1  20    14466.54    16299.55    726.46 o 
   9   1  20      187.35        2.42    258.44 o 
  11   1  20     5765.81     4872.35    712.82 o 
 -16   2  20     1528.88     1494.01    359.69 o 
 -14   2  20       46.00      266.95    256.06 o 
 -12   2  20     3285.80     3711.83    504.08 o 
 -10   2  20     4906.86     5659.23    388.20 o 
  -8   2  20     6286.07     6874.56    344.10 o 
  -6   2  20     5393.48     5501.61    307.29 o 
  -4   2  20       41.80      -27.82    146.59 o 
  -2   2  20    14116.00    13710.15    425.32 o 
   0   2  20    17409.99    17767.18    592.65 o 
   2   2  20     6887.55     8653.02    431.80 o 
   4   2  20     1987.12     2095.80    270.28 o 
   6   2  20      253.17      303.77    208.61 o 
   8   2  20     7417.31     7371.37    436.77 o 
  10   2  20     9549.89    10274.27   1304.67 o 
 -15   3  20       58.25      116.11    261.12 o 
 -13   3  20      250.42      214.87    250.75 o 
 -11   3  20       48.43      220.21    265.81 o 
  -9   3  20      131.69      121.51    164.24 o 
  -7   3  20       21.98       21.86    153.96 o 
  -5   3  20      468.29      302.05    166.76 o 
  -3   3  20      531.63      312.05    191.04 o 
  -1   3  20        4.62      128.50    183.00 o 
   1   3  20     2268.62     2234.71    276.01 o 
   3   3  20      118.44      -45.20    187.65 o 
   5   3  20      358.83      234.15    194.85 o 
   7   3  20      361.57      373.14    262.39 o 
   9   3  20      127.12      453.31    232.81 o 
  11   3  20        7.68      -99.54    277.14 o 
 -16   4  20      582.39      481.12    412.81 o 
 -14   4  20       13.11     -198.28    251.23 o 
 -12   4  20     1122.12      983.73    403.57 o 
 -10   4  20    10841.37    11032.54    506.29 o 
  -8   4  20     6216.25     6262.37    398.20 o 
  -6   4  20      280.81      378.61    218.96 o 
  -4   4  20     1452.16     1489.69    270.05 o 
  -2   4  20     9228.42     8434.74    433.96 o 
   0   4  20    11595.31    10897.60    475.69 o 
   2   4  20    12297.52    12273.29    607.45 o 
   4   4  20      307.11     -160.32    178.38 o 
   6   4  20      684.33      677.76    224.10 o 
   8   4  20     2435.42     2992.22    335.68 o 
  10   4  20     2053.64     2287.77    445.37 o 
  12   4  20      938.22      916.83    561.01 o 
 -15   5  20     8335.07     8430.35    548.52 o 
 -13   5  20    11086.20    10743.08    551.42 o 
 -11   5  20     7027.49     6881.09    446.31 o 
  -9   5  20      935.53      653.15    296.72 o 
  -7   5  20    12861.35    11883.26    645.76 o 
  -5   5  20    21575.39    20558.64    633.26 o 
  -3   5  20    17883.14    16988.23    467.15 o 
  -1   5  20     9802.88    10164.75    386.54 o 
   1   5  20      279.42      235.41    159.75 o 
   3   5  20    26886.37    27714.66    622.12 o 
   5   5  20    27042.74    27262.01    629.13 o 
   7   5  20     8781.95     8957.82    420.11 o 
   9   5  20      199.40       -5.45    189.22 o 
  11   5  20     1379.96      826.18    296.40 o 
  13   5  20     7683.90     6790.22    941.74 o 
 -14   6  20      124.69      133.85    274.67 o 
 -12   6  20     6193.03     6905.57    565.84 o 
 -10   6  20    32550.57    32091.25   1037.03 o 
  -8   6  20    30503.54    30997.43    788.54 o 
  -6   6  20     7408.88     7592.06    368.75 o 
  -4   6  20     2580.23     2439.91    305.75 o 
  -2   6  20    28007.70    27427.97    604.26 o 
   0   6  20    54884.16    54470.80    881.93 o 
   2   6  20    37394.30    38276.91   1082.80 o 
   4   6  20     3723.74     4120.60    301.28 o 
   6   6  20     2738.33     2664.96    272.45 o 
   8   6  20    16170.88    17813.80    581.03 o 
  10   6  20    21142.21    21293.68   1789.23 o 
  12   6  20     9201.10     9157.40    546.48 o 
 -13   7  20    14449.74    13893.23    746.56 o 
 -11   7  20     3598.39     3826.08    554.40 o 
  -9   7  20     1347.20     1080.70    267.78 o 
  -7   7  20    15784.28    15838.70    486.68 o 
  -5   7  20    27378.00    26728.74   1015.35 o 
  -3   7  20    18401.81    18760.68    517.29 o 
  -1   7  20     3305.90     3486.76    274.64 o 
   1   7  20     3557.50     3761.84    287.69 o 
   3   7  20    27250.32    27865.14    640.09 o 
   5   7  20    30507.78    29483.19   1176.79 o 
   7   7  20     5848.99     5896.81    362.01 o 
   9   7  20       11.55      -86.86    200.78 o 
  11   7  20     2478.83     2797.22    432.08 o 
 -14   8  20       48.03     -172.71    319.95 o 
 -12   8  20     3359.94     3269.36    463.32 o 
 -10   8  20     7662.00     8019.57    469.98 o 
  -8   8  20     8348.21     7277.60    430.63 o 
  -6   8  20     1393.63     1280.19    223.54 o 
  -4   8  20     2688.19     2484.63    254.34 o 
  -2   8  20    13033.85    12897.16    453.70 o 
   0   8  20    15345.21    14894.79    477.39 o 
   2   8  20     3690.02     3923.04    301.12 o 
   4   8  20       50.28       39.01    181.29 o 
   6   8  20     3717.37     3865.61    321.88 o 
   8   8  20     6647.78     6188.83    381.39 o 
  10   8  20     5083.96     4754.54    440.56 o 
  12   8  20     1863.26     1112.78    384.33 o 
 -13   9  20     1429.25     1123.53    385.33 o 
 -11   9  20        5.69      -72.96    257.62 o 
  -9   9  20      413.21      184.92    279.58 o 
  -7   9  20     1120.83     1137.83    227.79 o 
  -5   9  20     1378.80      899.31    241.30 o 
  -3   9  20      320.09      424.96    186.50 o 
  -1   9  20       61.48       47.07    166.80 o 
   1   9  20     2812.74     2659.45    270.94 o 
   3   9  20     2080.57     1787.90    253.29 o 
   5   9  20      528.05      853.01    225.98 o 
   7   9  20      129.20       85.44    204.14 o 
   9   9  20      154.28      341.26    265.75 o 
  11   9  20       48.03       99.20    287.12 o 
 -12  10  20      130.94     -248.62    324.36 o 
 -10  10  20     2238.32     2241.83    362.07 o 
  -8  10  20     2618.20     3065.90    349.01 o 
  -6  10  20     1112.66      910.99    226.50 o 
  -4  10  20       58.49      437.86    196.92 o 
  -2  10  20     1271.94      955.44    222.85 o 
   0  10  20     2552.18     2275.35    268.99 o 
   2  10  20     3761.76     3593.60    338.11 o 
   4  10  20     1215.64      877.71    236.01 o 
   6  10  20       22.68      -21.99    209.03 o 
   8  10  20     1646.49     1206.78    299.06 o 
  10  10  20     2723.79     3107.01    406.52 o 
 -13  11  20     3437.01     3143.07    700.96 o 
 -11  11  20     2059.41     1867.06    360.73 o 
  -9  11  20       88.75        5.90    239.31 o 
  -7  11  20     6964.78     7648.59    471.56 o 
  -5  11  20    17020.90    17702.96    796.98 o 
  -3  11  20    10204.04    10112.16    530.70 o 
  -1  11  20     1885.28     2058.17    432.54 o 
   1  11  20     1175.13     1091.29    240.31 o 
   3  11  20     9339.82    10148.49    458.79 o 
   5  11  20    12088.19    10835.28    611.16 o 
   7  11  20     6869.84     6659.90    415.67 o 
   9  11  20      557.65      196.79    313.36 o 
 -12  12  20     3192.32     3036.22    412.34 o 
 -10  12  20    10044.14     9492.15    597.99 o 
  -8  12  20    12603.43    12475.57    589.32 o 
  -6  12  20     3208.92     3458.87    316.07 o 
  -4  12  20      743.77      786.93    236.79 o 
  -2  12  20    10782.66    10782.93    466.98 o 
   0  12  20    22613.25    22464.66    642.69 o 
   2  12  20    10085.90    10525.07    472.84 o 
   4  12  20      247.48      250.77    220.13 o 
   6  12  20     3784.37     3591.32    373.20 o 
   8  12  20    12296.34    11974.65    626.65 o 
 -11  13  20     1930.92     1901.26    543.22 o 
  -9  13  20       69.17       32.30    259.16 o 
  -7  13  20    10799.98     9815.26    545.14 o 
  -5  13  20    20785.82    21297.28    640.28 o 
  -3  13  20    13267.93    13741.76    527.22 o 
  -1  13  20     1777.63     1484.63    280.37 o 
   1  13  20     3695.96     3228.38    335.89 o 
   3  13  20    10989.19    11300.75    798.45 o 
   5  13  20    13982.21    14101.81    562.98 o 
   7  13  20     7093.92     6863.10    443.04 o 
  -8  14  20     3801.27     4335.03    430.52 o 
  -6  14  20      192.30      474.10    259.40 o 
  -4  14  20     1360.77     1518.91    285.85 o 
  -2  14  20     5892.74     6475.70    418.62 o 
   0  14  20    10891.43    10652.86    519.40 o 
   2  14  20     5146.35     5472.87    403.29 o 
   4  14  20      224.53      330.54    248.11 o 
   6  14  20     1712.09     1208.62    298.22 o 
  -7  15  20     1363.34     1657.56    533.83 o 
  -5  15  20     1472.40     1289.40    298.15 o 
  -3  15  20      289.75      138.66    243.00 o 
  -1  15  20        6.61      -94.10    229.94 o 
   1  15  20      328.19      257.37    277.68 o 
   3  15  20      952.90      544.52    278.05 o 
   5  15  20      771.80     1176.24    549.74 o 
  -4  16  20       15.47      182.45    248.49 o 
  -2  16  20      149.81       68.91    259.90 o 
   0  16  20      712.70      388.83    268.64 o 
   2  16  20      714.91      490.49    324.13 o 
 -15   1  21     1606.56     1287.32    340.73 o 
 -13   1  21      422.47      610.30    326.66 o 
 -11   1  21      398.45      230.44    310.16 o 
  -9   1  21     2646.92     2802.75    267.81 o 
  -7   1  21     9466.20     9910.79    402.62 o 
  -5   1  21     5809.82     5605.79    324.00 o 
  -3   1  21       55.32      -13.42    155.69 o 
  -1   1  21     4631.41     4384.81    285.94 o 
   1   1  21    12555.50    11317.16    537.65 o 
   3   1  21    10830.36    12054.02    509.03 o 
   5   1  21     5746.17     5518.19    383.70 o 
   7   1  21      248.29      254.73    293.82 o 
   9   1  21      488.01      498.45    303.19 o 
  11   1  21     2697.72     2025.80    587.10 o 
 -16   2  21      498.57      326.73    311.02 o 
 -14   2  21     5225.40     5697.34    985.32 o 
 -12   2  21    13772.44    13356.83   1353.30 o 
 -10   2  21    11110.63    11459.34    517.69 o 
  -8   2  21     2568.42     2531.33    255.89 o 
  -6   2  21     7687.94     7429.57    488.76 o 
  -4   2  21    29956.53    30753.12    652.22 o 
  -2   2  21    41650.99    42674.27    912.26 o 
   0   2  21    13389.92    14474.29    825.99 o 
   2   2  21       54.57      220.51    185.59 o 
   4   2  21     7453.44     8093.44    472.79 o 
   6   2  21    22488.31    23385.29    703.48 o 
   8   2  21    17161.21    18303.77    801.83 o 
  10   2  21     5028.05     4367.02    901.41 o 
 -15   3  21     9153.31     8666.29    557.75 o 
 -13   3  21     2584.42     2553.33    359.79 o 
 -11   3  21     1371.37     1568.71    364.41 o 
  -9   3  21    16123.87    15509.93    584.67 o 
  -7   3  21    38351.24    39231.20    754.61 o 
  -5   3  21    22356.68    21907.17    658.97 o 
  -3   3  21     4619.15     4518.73    350.56 o 
  -1   3  21    12215.43    12266.34    515.61 o 
   1   3  21    49154.36    46642.57   1324.96 o 
   3   3  21    43548.49    42938.12    937.50 o 
   5   3  21    14407.12    14704.63    563.72 o 
   7   3  21       32.31      -77.96    304.23 o 
   9   3  21     5592.01     5076.86    408.88 o 
  11   3  21    13199.16    12599.57   1033.06 o 
 -14   4  21     6472.22     6707.70    500.53 o 
 -12   4  21    15273.43    16542.10    648.55 o 
 -10   4  21    17460.30    17278.32    619.97 o 
  -8   4  21     4251.67     4349.56    381.10 o 
  -6   4  21     3068.04     3250.86    399.24 o 
  -4   4  21    23539.66    23987.54    686.95 o 
  -2   4  21    43235.70    43723.39   1522.91 o 
   0   4  21    24163.85    23998.54    696.32 o 
   2   4  21       47.64     -268.72    293.94 o 
   4   4  21    10160.40    10093.71    492.77 o 
   6   4  21    19441.66    18830.06    648.03 o 
   8   4  21    13485.34    14188.90    989.08 o 
  10   4  21     5325.20     4445.04    813.05 o 
 -15   5  21     2652.52     2750.30    404.76 o 
 -13   5  21      632.96      598.63    285.90 o 
 -11   5  21      419.26      596.00    335.66 o 
  -9   5  21     8525.57     8847.28   1117.87 o 
  -7   5  21     8019.27     7665.94    444.61 o 
  -5   5  21     4536.57     4028.10    351.36 o 
  -3   5  21      110.15      183.70    203.25 o 
  -1   5  21     2753.19     2950.87    334.90 o 
   1   5  21    15096.38    14330.71    609.04 o 
   3   5  21    14111.22    13943.04    568.10 o 
   5   5  21     2422.65     2901.87    337.59 o 
   7   5  21      167.82       82.97    221.87 o 
   9   5  21     3776.11     4004.39    562.69 o 
  11   5  21     5542.73     4914.88    563.56 o 
 -14   6  21       20.75      657.08    520.68 o 
 -12   6  21       21.31       -2.37    402.08 o 
 -10   6  21      376.83      347.27    296.99 o 
  -8   6  21      122.78      257.44    272.85 o 
  -6   6  21       11.59      -81.23    287.52 o 
  -4   6  21      650.81      456.12    223.62 o 
  -2   6  21      452.10      437.59    231.09 o 
   0   6  21       11.31     -234.97    234.97 o 
   2   6  21        0.98       41.81    165.20 o 
   4   6  21      609.00      504.55    193.07 o 
   6   6  21      130.06      227.25    194.03 o 
   8   6  21       53.17      100.53    194.32 o 
  10   6  21       23.99       18.75    492.22 o 
  12   6  21        1.76      -32.60    425.20 o 
 -13   7  21      162.24      296.52    498.15 o 
 -11   7  21       62.50       44.68    509.41 o 
  -9   7  21      807.82      773.89    531.95 o 
  -7   7  21     4763.62     4877.39    390.40 o 
  -5   7  21     2364.81     2358.29    255.53 o 
  -3   7  21      474.57      404.72    184.83 o 
  -1   7  21      565.18      319.56    184.17 o 
   1   7  21     5758.57     5357.80    388.03 o 
   3   7  21     6911.29     6686.63    382.05 o 
   5   7  21     3627.60     3223.80    302.06 o 
   7   7  21       67.36       29.27    193.31 o 
   9   7  21      740.30      552.00    238.40 o 
  11   7  21     2080.10     1721.74    384.29 o 
 -12   8  21     7098.00     6678.06    806.52 o 
 -10   8  21     7197.72     6953.67    459.17 o 
  -8   8  21     1403.58     1585.11    280.30 o 
  -6   8  21     2428.55     2668.19    318.59 o 
  -4   8  21    14020.29    14005.58    477.23 o 
  -2   8  21    21931.98    21275.58    574.50 o 
   0   8  21    11627.26    12493.13    460.67 o 
   2   8  21     1161.53     1180.10    232.37 o 
   4   8  21     3157.65     3545.62    441.47 o 
   6   8  21    11804.05    11993.51    483.67 o 
   8   8  21    11328.96    10816.33    483.28 o 
  10   8  21     4152.95     4060.68    431.84 o 
 -13   9  21     1755.15     2279.66    474.50 o 
 -11   9  21      411.58      397.51    280.18 o 
  -9   9  21    10681.84    10931.43    537.70 o 
  -7   9  21    20793.92    20875.37    592.11 o 
  -5   9  21    15687.16    14951.80    506.76 o 
  -3   9  21     1103.16      881.72    219.93 o 
  -1   9  21     4007.29     4053.29    313.55 o 
   1   9  21    16738.84    16981.98    896.88 o 
   3   9  21    25655.61    25743.83    793.63 o 
   5   9  21    10293.98    10017.67    457.21 o 
   7   9  21       15.10      535.86    238.93 o 
   9   9  21     5228.63     4975.25    450.84 o 
 -12  10  21     9837.90    10595.11    730.02 o 
 -10  10  21     9815.46    10094.93    537.58 o 
  -8  10  21      968.83      514.40    303.96 o 
  -6  10  21     2812.57     2942.78    297.21 o 
  -4  10  21    18747.54    18243.92    566.74 o 
  -2  10  21    21515.65    21448.74    606.08 o 
   0  10  21    10992.34    10594.65    541.83 o 
   2  10  21      159.87     -110.76    191.67 o 
   4  10  21     7966.66     6986.14    405.51 o 
   6  10  21    14139.56    14474.65    543.57 o 
   8  10  21    12058.60    12851.70    538.44 o 
  10  10  21     3415.36     3293.27    418.31 o 
 -11  11  21      176.97      265.46    360.56 o 
  -9  11  21     4684.42     4861.57    430.49 o 
  -7  11  21     7726.40     8312.32    500.83 o 
  -5  11  21     5035.35     5001.04    360.01 o 
  -3  11  21      159.73      210.71    202.19 o 
  -1  11  21     2817.96     2687.20    292.13 o 
   1  11  21     9390.48     9247.05    444.94 o 
   3  11  21     7342.72     7558.42    421.52 o 
   5  11  21     1174.79     1091.21    307.81 o 
   7  11  21       39.21       17.32    223.85 o 
   9  11  21     2878.13     2682.61    405.49 o 
 -10  12  21      339.69      349.90    293.81 o 
  -8  12  21       43.00       -4.21    258.95 o 
  -6  12  21     1439.65     1411.80    272.90 o 
  -4  12  21     1594.89     1419.01    269.70 o 
  -2  12  21     1162.58      871.17    290.52 o 
   0  12  21      380.90      484.56    231.80 o 
   2  12  21      142.22       15.38    219.96 o 
   4  12  21     1522.49     1557.53    280.03 o 
   6  12  21     1580.49     1116.35    277.52 o 
   8  12  21      700.74      911.46    398.44 o 
  -9  13  21      196.51       24.00    382.09 o 
  -7  13  21      695.25     1213.72    521.46 o 
  -5  13  21     2330.57     2986.23    330.85 o 
  -3  13  21      960.85      931.26    294.28 o 
  -1  13  21       25.94       25.48    216.91 o 
   1  13  21      313.31      162.35    217.03 o 
   3  13  21      879.97      813.14    290.69 o 
   5  13  21     1300.38      834.09    283.16 o 
  -8  14  21      175.51       50.76    355.37 o 
  -6  14  21      566.36      608.27    279.47 o 
  -4  14  21     5322.29     5539.36    407.92 o 
  -2  14  21     8827.27     9146.48    481.50 o 
   0  14  21     3376.83     2966.52    350.24 o 
   2  14  21      245.60     -195.14    238.32 o 
   4  14  21     1241.61     1196.12    289.36 o 
  -5  15  21     6560.29     6102.44    505.75 o 
  -3  15  21      420.31      692.29    272.83 o 
  -1  15  21     3094.57     3257.75    362.62 o 
   1  15  21     8423.21     7849.02    471.03 o 
 -14   0  22    11359.65    12713.43   1116.09 o 
 -12   0  22     6468.27     7154.34    830.25 o 
 -10   0  22      954.39     1272.65    479.17 o 
  -8   0  22     6543.74     5482.66    475.23 o 
  -6   0  22    37014.79    35505.44   1159.97 o 
  -4   0  22    46688.77    48545.52   2722.02 o 
  -2   0  22    13768.96    13579.92    780.43 o 
   0   0  22     1166.35     1120.78    303.38 o 
   2   0  22    15596.77    15775.85   1036.62 o 
   4   0  22    45423.28    44841.55   1735.21 o 
   6   0  22    40983.36    41857.41   1694.89 o 
   8   0  22    12575.15    13793.93   1024.76 o 
  10   0  22       25.02     -102.00    453.08 o 
 -15   1  22      206.37      285.50    306.20 o 
 -13   1  22     2804.53     2473.97    467.90 o 
 -11   1  22    10341.88    10363.11   1709.71 o 
  -9   1  22    14641.63    14950.53    791.94 o 
  -7   1  22     7942.59     7898.59    435.86 o 
  -5   1  22      437.25      416.99    244.15 o 
  -3   1  22     8001.15     8205.82    376.79 o 
  -1   1  22    24393.05    25359.17    716.02 o 
   1   1  22    29972.77    29658.86    768.06 o 
   3   1  22     5234.82     5580.90    391.16 o 
   5   1  22     2124.60     1759.27    566.35 o 
   7   1  22    10764.61    10826.71    945.89 o 
   9   1  22    11289.26    11318.33    674.94 o 
  11   1  22     6195.52     7001.34    834.99 o 
 -14   2  22     3959.77     4345.28    441.71 o 
 -12   2  22     2027.27     1920.37    604.30 o 
 -10   2  22      525.84      450.99    285.92 o 
  -8   2  22      877.29      638.64    204.51 o 
  -6   2  22     8888.58     9139.42    401.93 o 
  -4   2  22     9298.24     8880.70    554.51 o 
  -2   2  22     4249.89     4006.78    691.01 o 
   0   2  22        5.07      297.33    229.61 o 
   2   2  22     7129.16     7268.80    436.36 o 
   4   2  22    15585.06    15092.48    583.11 o 
   6   2  22     7477.95     6524.36    541.66 o 
   8   2  22     1352.57     1404.43    392.59 o 
  10   2  22       79.57       -6.16    297.24 o 
 -15   3  22       76.11       -7.83    300.22 o 
 -13   3  22        7.28      -12.81    257.66 o 
 -11   3  22       13.00     -218.96    268.72 o 
  -9   3  22       89.57      238.85    220.55 o 
  -7   3  22      200.73      511.40    230.10 o 
  -5   3  22      632.24      290.50    214.41 o 
  -3   3  22        9.65     -102.11    197.03 o 
  -1   3  22      355.85      233.33    198.46 o 
   1   3  22      297.36      378.65    214.85 o 
   3   3  22      307.34      422.87    220.33 o 
   5   3  22      999.28     1098.91    264.06 o 
   7   3  22       69.00       31.06    246.90 o 
   9   3  22       53.66     -252.12    252.12 o 
  11   3  22        5.08     -283.47    410.38 o 
 -14   4  22     2129.28     1645.12    370.60 o 
 -12   4  22     2043.55     2646.37    559.74 o 
 -10   4  22       82.23      339.93    296.80 o 
  -8   4  22      716.77      497.79    233.78 o 
  -6   4  22     1473.89     1465.96    275.06 o 
  -4   4  22     5884.63     6762.85    728.79 o 
  -2   4  22     1308.38     1389.86    279.23 o 
   0   4  22      307.02      552.71    242.38 o 
   2   4  22     2775.33     2974.82    333.75 o 
   4   4  22     5804.95     5721.43    539.79 o 
   6   4  22     6503.39     6230.46    436.70 o 
   8   4  22     1386.15     1341.52    309.85 o 
  10   4  22       57.80      133.79    312.92 o 
 -13   5  22     2099.40     1661.68    627.43 o 
 -11   5  22    11519.16    10786.07   1016.46 o 
  -9   5  22    13796.78    15174.94    756.69 o 
  -7   5  22     6045.21     5243.43    405.89 o 
  -5   5  22      104.93     -183.36    202.20 o 
  -3   5  22     8279.54     8329.19    462.87 o 
  -1   5  22    28553.87    28093.94   1875.75 o 
   1   5  22    28388.13    27842.34    785.94 o 
   3   5  22     5885.10     6453.40    437.44 o 
   5   5  22       89.53     -210.57    210.57 o 
   7   5  22     9628.28     8679.89    705.82 o 
   9   5  22    15664.58    15269.71    809.95 o 
  11   5  22     8647.54     8222.99    904.97 o 
 -14   6  22    10037.31    10969.91   1087.62 o 
 -12   6  22     8821.04     8491.04    955.97 o 
 -10   6  22      721.28      403.60    313.22 o 
  -8   6  22     3082.94     3146.20    693.85 o 
  -6   6  22    16268.48    16408.78    678.95 o 
  -4   6  22    23368.13    22424.33    844.41 o 
  -2   6  22    13396.74    13486.46    689.74 o 
   0   6  22       13.63      -92.33    209.77 o 
   2   6  22    15130.86    16535.73   1051.05 o 
   4   6  22    28324.62    27960.06    987.90 o 
   6   6  22    17385.68    17005.54    927.36 o 
   8   6  22     1702.19     1596.13    323.52 o 
  10   6  22      903.42      982.61    402.98 o 
 -13   7  22     2343.51     1903.63    653.52 o 
 -11   7  22    16211.24    15205.82   1321.28 o 
  -9   7  22    19267.58    19537.12   1341.44 o 
  -7   7  22     9750.54     9964.70    515.72 o 
  -5   7  22       12.95       -8.48    218.27 o 
  -3   7  22    10167.93    10120.62    533.94 o 
  -1   7  22    29183.02    29586.46    822.33 o 
   1   7  22    23015.22    22993.94    739.46 o 
   3   7  22    12060.78    12443.95    566.85 o 
   5   7  22       57.66     -195.88    229.42 o 
   7   7  22     9426.60    10549.86   1027.98 o 
   9   7  22    14104.23    13790.05    816.38 o 
 -12   8  22     3099.86     3769.31    763.83 o 
 -10   8  22      331.22      903.66    376.34 o 
  -8   8  22      559.58      359.50    327.95 o 
  -6   8  22     6815.92     6575.19    374.27 o 
  -4   8  22     7739.59     7792.48    389.84 o 
  -2   8  22     3723.93     3436.92    345.38 o 
   0   8  22       21.83      123.21    191.04 o 
   2   8  22     2618.78     2588.51    289.70 o 
   4   8  22     8592.70     8956.09    606.88 o 
   6   8  22     4748.49     4035.57    346.74 o 
   8   8  22      222.96      112.26    231.34 o 
  10   8  22      348.95      406.43    294.32 o 
 -11   9  22      705.51     1082.85    391.45 o 
  -9   9  22      536.24      497.22    263.08 o 
  -7   9  22      144.63      -22.91    188.58 o 
  -5   9  22      206.04     -151.89    172.06 o 
  -3   9  22      717.23      924.25    249.94 o 
  -1   9  22      814.62      485.60    213.69 o 
   1   9  22       79.96      183.08    205.03 o 
   3   9  22       27.15       61.34    207.49 o 
   5   9  22       35.18      -43.45    211.68 o 
   7   9  22      361.52      653.74    290.52 o 
   9   9  22      540.86      557.69    302.86 o 
 -10  10  22        9.51      271.54    254.57 o 
  -8  10  22      266.59      240.49    256.29 o 
  -6  10  22     1107.85      668.09    231.84 o 
  -4  10  22     1577.16     1515.28    395.63 o 
  -2  10  22     1856.08     1711.89    265.17 o 
   0  10  22      571.71      281.07    230.76 o 
   2  10  22       53.44     -119.95    196.99 o 
   4  10  22     1577.55     1749.02    275.14 o 
   6  10  22     1935.87     1588.56    292.54 o 
   8  10  22      831.65      668.17    273.08 o 
  -9  11  22     4470.76     4268.13    501.65 o 
  -7  11  22     4346.37     4160.93    409.47 o 
  -5  11  22      262.11      -14.99    207.87 o 
  -3  11  22     1628.49     1830.70    281.86 o 
  -1  11  22     8222.85     7698.71    423.49 o 
   1  11  22     8392.07     8933.10    453.79 o 
   3  11  22     2969.12     3330.48    494.41 o 
   5  11  22       53.13     -139.96    224.16 o 
   7  11  22     2104.10     2618.46    347.16 o 
  -8  12  22     2612.41     3085.23    456.58 o 
  -6  12  22    11901.64    12223.85    627.08 o 
  -4  12  22    12898.87    14069.45    549.40 o 
  -2  12  22     5424.24     5127.50    386.47 o 
   0  12  22      138.01     -146.56    214.48 o 
   2  12  22     5946.37     5933.82    410.41 o 
   4  12  22    11819.49    12041.29    535.80 o 
   6  12  22    13953.02    13488.41    691.28 o 
  -7  13  22     4694.26     4487.09    442.44 o 
  -5  13  22       42.51      219.32    243.14 o 
  -3  13  22     4884.04     4756.89    382.73 o 
  -1  13  22    14417.72    15831.02    905.96 o 
   1  13  22     9451.46     9135.88    531.56 o 
   3  13  22     2293.86     2268.66    337.22 o 
   5  13  22        8.85     -324.44    340.60 o 
  -4  14  22     5931.71     5380.56    410.80 o 
  -2  14  22     1393.50     1423.61    304.36 o 
   0  14  22      121.98      128.84    241.03 o 
   2  14  22     2602.61     2676.36    418.55 o 
 -13   1  23     3421.10     3268.42    509.07 o 
 -11   1  23     4405.67     5197.96    543.41 o 
  -9   1  23     1399.91      931.27    231.95 o 
  -7   1  23       52.10      132.77    185.29 o 
  -5   1  23     2168.09     2236.52    264.44 o 
  -3   1  23     4456.93     5315.21    391.52 o 
  -1   1  23     5340.49     5368.22    395.04 o 
   1   1  23     1699.54     1607.01    489.25 o 
   3   1  23       48.76     -253.70    253.70 o 
   5   1  23     4214.64     3393.01    549.74 o 
   7   1  23     7301.34     6535.14    625.06 o 
   9   1  23     3752.47     4015.43    495.17 o 
 -14   2  23     3967.56     3931.40    434.93 o 
 -12   2  23       15.26     -143.83    307.26 o 
 -10   2  23     5552.80     5499.98    530.01 o 
  -8   2  23    16489.91    16011.56    749.83 o 
  -6   2  23    19410.05    19731.69    961.88 o 
  -4   2  23     6165.62     6611.78    531.85 o 
  -2   2  23      639.36      407.92    231.63 o 
   0   2  23     9952.95    10126.35    495.05 o 
   2   2  23    17265.81    18488.73    803.53 o 
   4   2  23    17613.56    17565.24    642.54 o 
   6   2  23     3139.01     3374.37    461.14 o 
   8   2  23     1236.41     1014.13    406.23 o 
  10   2  23     9842.61     9172.43    665.66 o 
 -13   3  23    12540.80    12059.74    691.95 o 
 -11   3  23    13774.65    13379.48    737.31 o 
  -9   3  23     4491.35     3690.62    465.86 o 
  -7   3  23      278.26      439.32    245.69 o 
  -5   3  23     9906.70    10627.33    910.01 o 
  -3   3  23    24703.73    24556.81    735.97 o 
  -1   3  23    22464.31    22852.74   1012.08 o 
   1   3  23     5083.53     5176.74    704.59 o 
   3   3  23     1919.60     2270.94    327.92 o 
   5   3  23    20071.17    19353.33    676.18 o 
   7   3  23    24118.97    26897.87   1003.81 o 
   9   3  23    14088.12    13989.54    872.35 o 
  11   3  23     1404.41      853.97    553.89 o 
 -14   4  23     3228.51     3581.57    773.31 o 
 -12   4  23        8.05      -17.70    322.25 o 
 -10   4  23     6392.93     6000.41    551.07 o 
  -8   4  23    17108.26    17395.24    644.14 o 
  -6   4  23    15625.77    15106.43   1115.04 o 
  -4   4  23     4126.23     4444.08    385.23 o 
  -2   4  23     1594.95     2095.32    313.15 o 
   0   4  23    20228.21    20125.77    683.19 o 
   2   4  23    29343.12    29388.80    824.86 o 
   4   4  23    15130.48    15977.89    634.37 o 
   6   4  23     1962.40     1836.34    332.16 o 
   8   4  23     2919.42     2274.85    359.72 o 
  10   4  23    10398.98    12873.55   1104.23 o 
 -13   5  23     3481.05     3972.13    804.15 o 
 -11   5  23     5988.78     6534.03    896.66 o 
  -9   5  23     2244.44     2328.74    416.80 o 
  -7   5  23       23.71     -136.06    220.95 o 
  -5   5  23     1566.67     1547.33    290.35 o 
  -3   5  23     8896.38     8271.87    664.57 o 
  -1   5  23     9127.50     8450.00    640.86 o 
   1   5  23     2621.92     3042.20    355.62 o 
   3   5  23      562.86      776.45    263.37 o 
   5   5  23     3624.96     3330.47    380.24 o 
   7   5  23     5909.13     5919.26    466.92 o 
   9   5  23     2213.39     1836.67    343.84 o 
 -12   6  23       38.15      475.61    489.84 o 
 -10   6  23      205.76      352.19    332.84 o 
  -8   6  23      551.92      669.09    340.92 o 
  -6   6  23      924.05      927.25    268.24 o 
  -4   6  23     1007.27      752.89    253.16 o 
  -2   6  23      139.93      -26.04    219.70 o 
   0   6  23      306.26      207.72    242.21 o 
   2   6  23      630.24      562.85    283.04 o 
   4   6  23      347.91      -36.87    334.09 o 
   6   6  23       21.15     -211.80    211.80 o 
   8   6  23      381.94      -74.95    375.50 o 
  10   6  23       40.65      150.24    343.59 o 
 -11   7  23     2193.61     2057.82    661.82 o 
  -9   7  23     1939.09     2084.82    414.21 o 
  -7   7  23        2.95     -213.94    213.94 o 
  -5   7  23     1629.01     1618.98    320.61 o 
  -3   7  23     2481.02     2446.50    337.82 o 
  -1   7  23     3191.09     2912.03    360.17 o 
   1   7  23     1429.98     1447.57    311.73 o 
   3   7  23      164.18       -8.53    252.61 o 
   5   7  23     1184.49      962.80    300.04 o 
   7   7  23     1980.72     1548.85    458.16 o 
   9   7  23     2001.07     1743.52    452.05 o 
 -10   8  23     4174.97     3659.11    700.37 o 
  -8   8  23    11050.02    10371.19    701.65 o 
  -6   8  23     8737.88     7742.50    497.69 o 
  -4   8  23     2124.57     2451.78    412.86 o 
  -2   8  23      140.72      260.89    234.34 o 
   0   8  23     3227.93     3139.77    380.21 o 
   2   8  23    15061.09    15988.95    810.25 o 
   4   8  23    11892.12    11636.44    599.06 o 
   6   8  23     1048.77      846.90    310.86 o 
   8   8  23      859.57      848.01    330.70 o 
 -11   9  23     9912.57     8861.03   1331.95 o 
  -9   9  23     5877.42     5300.96    571.09 o 
  -7   9  23        8.02       66.55    295.33 o 
  -5   9  23     7019.21     6713.02    479.02 o 
  -3   9  23    17059.70    16133.44    995.93 o 
  -1   9  23    12237.00    12342.78    496.89 o 
   1   9  23     4241.95     4155.73    348.27 o 
   3   9  23     1045.71      850.23    254.19 o 
   5   9  23    10513.55    11229.16    508.54 o 
   7   9  23    12990.73    12292.50    647.13 o 
 -10  10  23     4188.21     3436.03    787.55 o 
  -8  10  23    13523.59    13595.63    619.80 o 
  -6  10  23    12994.97    13407.17    523.64 o 
  -4  10  23     2916.66     3065.90    323.16 o 
  -2  10  23     1084.09     1116.81    249.74 o 
   0  10  23     9304.71     9422.38    572.11 o 
   2  10  23    18073.00    18825.22    776.05 o 
   4  10  23    10723.03    11460.72    512.49 o 
   6  10  23     2183.79     2280.04    382.74 o 
  -9  11  23     1346.36     1130.03    386.06 o 
  -7  11  23       31.09       48.12    244.20 o 
  -5  11  23     3660.99     3836.16    499.89 o 
  -3  11  23     7150.35     6574.30    409.76 o 
  -1  11  23     4243.49     4339.53    364.60 o 
   1  11  23      531.36       31.39    230.20 o 
   3  11  23     1099.20      725.83    256.92 o 
   5  11  23     3963.19     4543.21    452.29 o 
  -6  12  23     2140.51     1944.59    360.93 o 
  -4  12  23      304.62      175.27    235.44 o 
  -2  12  23       15.48     -127.21    220.78 o 
   0  12  23      584.23      717.43    252.95 o 
   2  12  23      713.75      549.42    263.63 o 
   4  12  23      163.02      201.74    298.22 o 
  -5  13  23      131.76       -3.09    274.44 o 
  -3  13  23     1075.37      941.48    270.64 o 
  -1  13  23      389.81      518.29    259.18 o 
   1  13  23      152.37       47.60    237.12 o 
 -12   0  24     5513.88     5328.99    817.20 o 
 -10   0  24    15577.36    17126.78   1192.00 o 
  -8   0  24    14854.63    14965.33   1039.59 o 
  -6   0  24     5309.24     5728.53    520.93 o 
  -4   0  24     1009.88     1224.73    351.93 o 
  -2   0  24    15490.14    15248.05   1056.78 o 
   0   0  24    20407.29    22464.07   1292.81 o 
   2   0  24     9735.88    10305.72    953.60 o 
   4   0  24      939.38      512.38    451.89 o 
   6   0  24     7155.45     6641.96    830.25 o 
   8   0  24    19688.55    21147.54   1333.14 o 
  10   0  24    11643.53    11942.49   1063.90 o 
 -13   1  24     8510.79     9317.70   1530.62 o 
 -11   1  24     4126.33     4021.32    517.67 o 
  -9   1  24      749.17      891.21    233.60 o 
  -7   1  24    14821.81    15280.93    532.29 o 
  -5   1  24    22708.96    22684.07    971.05 o 
  -3   1  24    12215.24    12482.85    558.71 o 
  -1   1  24     1532.44     2223.84    318.13 o 
   1   1  24     1887.72     1773.15    408.62 o 
   3   1  24    13153.11    12586.92   1489.10 o 
   5   1  24    20891.87    21668.31    922.12 o 
   7   1  24     9396.67    10158.02    704.34 o 
   9   1  24      252.55      518.91    372.33 o 
 -12   2  24     2355.13     2820.82   1097.11 o 
 -10   2  24     3611.44     3516.48    469.83 o 
  -8   2  24     4209.50     4486.85    397.94 o 
  -6   2  24      801.50      879.72    268.29 o 
  -4   2  24      690.92      343.72    278.38 o 
  -2   2  24     5258.07     5049.22    411.50 o 
   0   2  24     7649.55     8713.76    493.12 o 
   2   2  24     4307.50     3963.64    375.68 o 
   4   2  24      289.34      415.72    771.54 o 
   6   2  24     1528.96     1109.26    370.22 o 
   8   2  24     4411.96     4350.17    549.15 o 
  10   2  24     3256.17     3274.29    512.09 o 
 -13   3  24       35.91       60.41    290.51 o 
 -11   3  24       27.44     -399.70    399.70 o 
  -9   3  24       21.34      344.17    286.73 o 
  -7   3  24      197.75      -26.60    222.51 o 
  -5   3  24       34.69       12.97    227.71 o 
  -3   3  24       27.78      252.05    234.18 o 
  -1   3  24      211.37      557.37    253.47 o 
   1   3  24        2.42      269.03    232.64 o 
   3   3  24      109.29      184.10    236.60 o 
   5   3  24      183.49     -286.46    286.46 o 
   7   3  24       24.49      114.79    303.56 o 
   9   3  24        0.13      136.87    334.51 o 
 -12   4  24     1215.11     1745.89    622.68 o 
 -10   4  24     3728.42     4528.98    519.59 o 
  -8   4  24     3264.52     3146.92    366.91 o 
  -6   4  24      926.84      864.56    284.28 o 
  -4   4  24      287.71       60.68    214.23 o 
  -2   4  24     3899.77     4111.55    512.02 o 
   0   4  24     4777.41     5483.85    472.57 o 
   2   4  24     2053.22     1936.86    327.38 o 
   4   4  24      601.07      287.91    299.61 o 
   6   4  24       30.26     -162.11    255.31 o 
   8   4  24     1461.49     1019.86    383.14 o 
 -11   5  24     1536.62     1949.89    633.36 o 
  -9   5  24      370.34      335.07    319.85 o 
  -7   5  24     7007.74     6514.57    464.50 o 
  -5   5  24    12863.63    12907.43    592.96 o 
  -3   5  24    10936.50    11870.09    572.71 o 
  -1   5  24     1362.02      843.38    276.81 o 
   1   5  24     4217.23     4211.44    436.74 o 
   3   5  24     8153.81     8397.96    517.33 o 
   5   5  24     8357.35     9040.21    787.52 o 
   7   5  24     4743.24     4107.15    436.24 o 
   9   5  24      530.49      803.69    522.46 o 
 -10   6  24    15919.56    16561.33    843.35 o 
  -8   6  24    14249.74    16514.70    838.25 o 
  -6   6  24     2447.09     2528.22    405.81 o 
  -4   6  24     1392.70     1535.47    315.10 o 
  -2   6  24    14940.05    15097.31    713.13 o 
   0   6  24    22508.85    21120.11    731.18 o 
   2   6  24     8946.35     8460.15    525.33 o 
   4   6  24     1005.25     1102.53    306.58 o 
   6   6  24     2507.14     2179.61    364.43 o 
   8   6  24    12283.45    12364.09   1516.98 o 
 -11   7  24     1124.30     1004.60    551.52 o 
  -9   7  24      579.70      764.40    805.93 o 
  -7   7  24     7102.80     7575.81    498.37 o 
  -5   7  24    12144.78    12616.28    652.51 o 
  -3   7  24    12018.98    12565.43    641.37 o 
  -1   7  24     1534.14     1587.90    325.59 o 
   1   7  24     4368.08     4837.30    441.40 o 
   3   7  24    15996.11    15403.69    667.75 o 
   5   7  24    13263.63    13748.03    717.15 o 
   7   7  24     3721.92     4503.22    458.55 o 
 -10   8  24     5555.58     4770.88    624.46 o 
  -8   8  24     4847.62     5326.91    826.09 o 
  -6   8  24     1131.92     1172.74    313.20 o 
  -4   8  24      440.45       60.33    261.76 o 
  -2   8  24     6943.54     6414.56    487.49 o 
   0   8  24     8838.81     8942.13    543.09 o 
   2   8  24     3840.05     4821.52    457.77 o 
   4   8  24      354.87      624.92    298.14 o 
   6   8  24     1327.08     1649.47    357.66 o 
  -9   9  24      366.62      150.67    339.50 o 
  -7   9  24      132.58      196.45    345.68 o 
  -5   9  24      624.02      287.92    274.08 o 
  -3   9  24     1506.92     1597.61    333.91 o 
  -1   9  24      363.66      597.23    611.24 o 
   1   9  24      258.50        9.54    273.21 o 
   3   9  24      615.53      447.27    306.97 o 
   5   9  24      430.71      106.56    279.12 o 
  -8  10  24     1735.53     2583.58    490.01 o 
  -6  10  24       67.16       85.43    266.09 o 
  -4  10  24      221.94       88.78    258.29 o 
  -2  10  24      568.49       23.97    274.19 o 
   0  10  24      935.65      854.24    327.57 o 
   2  10  24      989.92      928.31    363.51 o 
   4  10  24      216.04      439.07    307.04 o 
  -7  11  24     6890.72     6791.41    935.81 o 
  -5  11  24     9810.74    10085.30    599.21 o 
  -3  11  24     4908.43     4606.13    380.90 o 
  -1  11  24      363.05      404.60    254.73 o 
   1  11  24     1025.81     1199.14    285.19 o 
   3  11  24     4575.75     4608.59    392.67 o 
  -4  12  24      478.95      197.69    446.27 o 
  -2  12  24     5527.10     4839.14    403.51 o 
   0  12  24     8476.28     7443.49    455.13 o 
 -11   1  25      104.08     -130.50    311.65 o 
  -9   1  25     2016.45     2090.65    348.27 o 
  -7   1  25     5092.74     5243.89    430.93 o 
  -5   1  25     3978.49     3098.37    374.27 o 
  -3   1  25      281.97      388.47    249.48 o 
  -1   1  25     1068.35      760.49    344.78 o 
   1   1  25     4079.71     3935.19    500.69 o 
   3   1  25     5348.44     5996.74    846.85 o 
   5   1  25     1788.17     1656.03    408.74 o 
   7   1  25        0.62     -428.17    483.91 o 
 -12   2  25     7353.94     7681.32   1215.12 o 
 -10   2  25     5635.71     4388.44    773.31 o 
  -8   2  25     1222.13     1103.48    300.98 o 
  -6   2  25     1826.51     1646.35    357.58 o 
  -4   2  25    12917.54    13359.26    608.66 o 
  -2   2  25    14951.54    15406.93    619.89 o 
   0   2  25     7226.43     7426.16    506.61 o 
   2   2  25       88.06       21.09    305.73 o 
   4   2  25     7217.61     7049.10    617.09 o 
   6   2  25    11326.94    10518.25    723.76 o 
   8   2  25     8378.94     8247.07    685.01 o 
 -11   3  25      818.31      562.19    518.31 o 
  -9   3  25     8460.70    10030.68    681.69 o 
  -7   3  25    19884.96    19817.88   1273.12 o 
  -5   3  25    14314.15    14083.05    690.85 o 
  -3   3  25     1104.25      518.41    266.15 o 
  -1   3  25     2690.87     3144.17    504.58 o 
   1   3  25    15877.95    17301.79    667.18 o 
   3   3  25    19344.78    20843.48    746.86 o 
   5   3  25     4868.48     5686.75    573.65 o 
   7   3  25       16.62     -250.94    306.78 o 
 -10   4  25     7658.93     7599.90    638.59 o 
  -8   4  25     1092.25      736.39    284.31 o 
  -6   4  25     3533.47     4151.78    405.16 o 
  -4   4  25    17380.13    18280.55    702.38 o 
  -2   4  25    16987.43    16269.08    834.16 o 
   0   4  25     9683.85     9836.19    837.80 o 
   2   4  25       84.93        3.61    248.79 o 
   4   4  25     5118.81     5246.65    576.29 o 
   6   4  25     9094.25     8320.75   1242.40 o 
   8   4  25     7869.48     8216.83   1255.45 o 
 -11   5  25      459.50      621.50    570.50 o 
  -9   5  25     3901.84     4309.94    764.42 o 
  -7   5  25     4417.41     4256.29    419.86 o 
  -5   5  25     1991.48     2233.22    346.99 o 
  -3   5  25        9.88      164.28    246.38 o 
  -1   5  25      758.15      606.76    275.61 o 
   1   5  25     6810.88     6797.83    489.37 o 
   3   5  25     7734.64     7168.16    782.30 o 
   5   5  25     1264.19     1563.46    341.38 o 
   7   5  25      514.02      335.72    371.27 o 
 -10   6  25      332.36      587.26    357.36 o 
  -8   6  25        7.97      206.57    339.80 o 
  -6   6  25      607.90      214.60    263.83 o 
  -4   6  25      645.35      587.07    278.61 o 
  -2   6  25       59.81        4.93    294.05 o 
   0   6  25       81.64      -94.39    254.94 o 
   2   6  25       13.89     -176.38    261.19 o 
   4   6  25      568.04      409.59    277.76 o 
   6   6  25      713.02      596.25    306.81 o 
  -9   7  25     1446.70     1398.64    431.37 o 
  -7   7  25     1996.62     2018.97    361.89 o 
  -5   7  25     2140.41     1895.08    347.88 o 
  -3   7  25       86.20      265.72    265.27 o 
  -1   7  25     1012.41      768.24    295.65 o 
   1   7  25     2641.48     2886.63    400.24 o 
   3   7  25      859.94      961.17    425.10 o 
   5   7  25      164.00       94.00    278.22 o 
  -8   8  25      215.47      215.60    349.33 o 
  -6   8  25      881.38      785.37    372.70 o 
  -4   8  25     8610.19     8364.24    543.15 o 
  -2   8  25    10624.08    10025.95    858.77 o 
   0   8  25     4100.52     4211.27    445.58 o 
   2   8  25      120.80      197.43    294.81 o 
   4   8  25     4010.60     3730.27    446.54 o 
  -7   9  25    11248.99     9932.14   1359.23 o 
  -5   9  25     9243.66     8724.52    563.16 o 
  -3   9  25      648.56      576.05    297.70 o 
  -1   9  25     3052.28     3702.70    445.56 o 
   1   9  25    11979.87    13172.56   1489.10 o 
   3   9  25    11544.95    10233.21    618.05 o 
  -6  10  25     1508.27     1089.39    435.64 o 
  -4  10  25     9750.58     8886.62    579.71 o 
  -2  10  25    12992.04    12063.65    810.92 o 
   0  10  25     5192.35     5177.57    496.94 o 
   2  10  25       26.90     -184.48    287.61 o 
  -3  11  25      836.82      218.24    602.52 o 
  -1  11  25      679.20      244.33    555.08 o 
 -10   0  26       31.67       92.51    499.33 o 
  -8   0  26     6179.14     5387.84    849.22 o 
  -6   0  26    11739.00    11076.66   1004.60 o 
  -4   0  26    14801.70    15898.01   1142.18 o 
  -2   0  26     8275.91     8556.27    918.01 o 
   0   0  26       27.13      391.40    466.12 o 
   2   0  26     4968.82     3375.54    744.85 o 
   4   0  26    15984.33    16134.04   1240.62 o 
  -9   1  26    11043.91    11105.12   1178.36 o 
  -7   1  26     4903.91     4242.04    419.52 o 
  -5   1  26      396.79      206.86    252.78 o 
  -3   1  26     3729.76     3688.48    499.39 o 
  -1   1  26    16543.79    16890.13    842.86 o 
   1   1  26    10908.25     9468.68    695.68 o 
   3   1  26     3647.56     3992.80    551.61 o 
   5   1  26       17.28     -338.18    338.18 o 
   7   1  26     6632.64     6424.32    642.66 o 
 -10   2  26       46.85      247.89    474.43 o 
  -8   2  26     1482.55     1448.38    322.85 o 
  -6   2  26     3865.85     3180.24    393.07 o 
  -4   2  26     3869.12     3152.07    380.78 o 
  -2   2  26     2122.00     1647.87    330.08 o 
   0   2  26       21.53       26.09    421.05 o 
   2   2  26     1313.71     1150.01    820.16 o 
   4   2  26     3320.14     3022.55    500.26 o 
   6   2  26     4131.40     4275.01    562.70 o 
  -9   3  26      738.39      721.67    357.38 o 
  -7   3  26      192.89      246.97    269.15 o 
  -5   3  26        5.70      128.09    262.18 o 
  -3   3  26      128.17       93.42    303.48 o 
  -1   3  26      501.56      452.36    271.71 o 
   1   3  26       57.59      133.52    272.32 o 
   3   3  26        1.57      425.00    338.18 o 
   5   3  26       24.58      113.30    328.20 o 
  -8   4  26      152.48      447.16    299.41 o 
  -6   4  26     2167.25     2394.10    369.01 o 
  -4   4  26     3627.03     3538.42    507.21 o 
  -2   4  26     2285.97     1514.96    343.06 o 
   0   4  26       96.17      189.27    265.81 o 
   2   4  26     1062.76      822.09    354.45 o 
   4   4  26     2942.64     3198.73    528.37 o 
   6   4  26     1118.82      861.23    412.94 o 
  -9   5  26     7120.15     6644.13    882.43 o 
  -7   5  26     3744.30     2922.02    402.17 o 
  -5   5  26       26.95      285.43    282.32 o 
  -3   5  26     2901.70     2374.94    361.86 o 
  -1   5  26    12067.04    11935.45    616.90 o 
   1   5  26    10344.50    11174.40    604.09 o 
   3   5  26     2893.51     2450.66    387.32 o 
   5   5  26      377.07      282.45    281.74 o 
  -8   6  26     2118.63     2461.94    706.89 o 
  -6   6  26    10744.98     9640.50    618.98 o 
  -4   6  26    15705.09    14715.43    676.35 o 
  -2   6  26     9522.12     9290.52    567.00 o 
   0   6  26        2.59       56.82    282.75 o 
   2   6  26     6830.10     7558.85    853.50 o 
   4   6  26    11909.56    10946.19   1068.64 o 
  -7   7  26     3234.16     2466.93    401.43 o 
  -5   7  26       28.38     -182.86    258.70 o 
  -3   7  26     5393.48     5400.01    479.06 o 
  -1   7  26    15948.47    15620.74    701.14 o 
   1   7  26    14183.06    14462.22   1139.88 o 
   3   7  26     4369.51     4933.66    475.51 o 
  -6   8  26     3040.12     2505.59    389.85 o 
  -4   8  26     4747.83     4147.33    454.88 o 
  -2   8  26     2238.53     2063.57    378.20 o 
   0   8  26       44.99      -31.06    279.20 o 
   2   8  26     2090.44     2437.01    403.44 o 
  -3   9  26      176.62      -40.56    283.63 o 
  -1   9  26      422.29      105.91    301.84 o 
   1   9  26      222.50       58.12    506.45 o 
  -7   1  27       13.10      285.89    286.12 o 
  -5   1  27     1200.64     1668.39    736.55 o 
  -3   1  27     3007.06     2951.61    551.52 o 
  -1   1  27     2145.62     2135.04    464.54 o 
   1   1  27      756.95      852.14    609.04 o 
   3   1  27      142.18      118.51    386.62 o 
   5   1  27     2058.44     1917.14    481.80 o 
  -8   2  27     6750.58     6473.48    496.35 o 
  -6   2  27    10273.96     9946.83    582.60 o 
  -4   2  27     1875.46     1696.50    356.70 o 
  -2   2  27      718.31      861.51    486.88 o 
   0   2  27     4413.14     3989.53    534.24 o 
   2   2  27    10705.10    10252.61    733.63 o 
   4   2  27     7364.46     6785.48    948.85 o 
  -7   3  27        5.48     -164.39    256.45 o 
  -5   3  27     7962.02     8616.46    671.36 o 
  -3   3  27    14410.77    15230.06    689.25 o 
  -1   3  27    12052.24    11738.03    622.64 o 
   1   3  27     4929.51     4799.06    823.72 o 
   3   3  27      632.11      534.44    398.23 o 
  -6   4  27    11295.86    11157.14    736.91 o 
  -4   4  27     2059.65     2098.64    365.66 o 
  -2   4  27      571.44      380.46    365.17 o 
   0   4  27     5431.64     5622.06    646.37 o 
   2   4  27    12795.51    12690.86    822.93 o 
   4   4  27     8309.77     8294.15   1001.04 o 
  -7   5  27      105.49      -66.80    263.70 o 
  -5   5  27     1989.67     1844.95    509.78 o 
  -3   5  27     4588.71     4260.56    444.60 o 
  -1   5  27     3792.78     3345.78    490.88 o 
   1   5  27     1789.16     1034.86    532.69 o 
   3   5  27       60.50      -46.05    375.39 o 
  -6   6  27      179.69      453.08    562.19 o 
  -4   6  27        3.06     -269.99    269.99 o 
  -2   6  27       43.14      264.93    278.12 o 
   0   6  27       43.09      335.43    307.42 o 
   2   6  27      242.78       32.02    485.10 o 
  -3   7  27     1401.03      847.55    412.89 o 
  -1   7  27     2080.23     1510.52    456.20 o 
  -6   0  28     1967.06      584.73    552.71 o 
  -4   0  28      239.11      365.31    488.66 o 
  -2   0  28     9412.02     8950.04    993.92 o 
  -5   1  28     7952.29     7952.02    676.81 o 
  -3   1  28     7180.96     6782.90   1079.91 o 
  -1   1  28      863.37      747.45    708.67 o 
   1   1  28     2453.80     2505.06    489.39 o 
  -4   2  28       14.79      -22.80    348.52 o 
  -2   2  28     1063.62      838.55    392.50 o 
   0   2  28     2806.12     3475.06    693.25 o 
  -3   3  28       19.22     -212.90    260.31 o 
  -1   3  28        6.27     -305.48    305.48 o 
  -2   4  28     2710.46     2674.69    504.24 o 
                                                 
